# Supplementary material for: 1,1′-{[1,1′-(Pyridinium-2,6-di­yl)diethyl­idyne]diimino}diguanidinium penta­chloridocadmate(II) monohydrate
Source: Acta Crystallogr Sect E Struct Rep Online. 2009 Jul 18;65(Pt 8):m951. doi: 10.1107/S1600536809027196 (PMC2977479; doi:10.1107/S1600536809027196)
Supplement: Supplementary file 1 [file e-65-0m951-sup1.cif]

##############################################################################
###                                                                        ###
###        Electronic paper (Acta Crystallographica Section E)             ###
###                                                                        ###
##############################################################################
#                                                                            #
# This CIF contains the data in a paper accepted for publication in Acta     #
# Crystallographica Section E. It conforms to the requirements of Notes      #
# for Authors for Section E, and has been peer reviewed under the auspices   #
# of the IUCr Commission on Journals.                                        #
#                                                                            #
# Full details of the Crystallographic Information File format               #
# are given in the paper "The Crystallographic Information File (CIF):       #
# a New Standard Archive File for Crystallography" by S. R. Hall, F. H.      #
# Allen and I. D. Brown [Acta Cryst. (1991), A47, 655-685].                  #
#                                                                            #
# The current version of the core CIF dictionary is obtainable from          #
# ftp://ftp.iucr.org/pub/cif_core.dic. The current version number is 2.4.    #
#                                                                            #
# Software is freely available for graphical display of the structure(s) in  #
# this CIF.  For information consult the CIF home page http://www.iucr.org/  #
# cif/home.html                                                              #
#                                                                            #
# This file may be used for bona fide research purposes within the           #
# scientific community so long as proper attribution is given to the journal # 
# article from which it was obtained.                                        #
#                                                                            #
##############################################################################
                                             
data_I
_audit_creation_method     SHELXL-97
_chemical_name_systematic
;
1,1'-{[1,1'-(Pyridinium-2,6-diyl)diethylidyne]diimino}diguanidinium
pentachloridocadmate(II) monohydrate
;
_chemical_name_common     ?
_chemical_formula_moiety     'C11 H20 N9 3+, Cd Cl5 3-, H2 O '
_chemical_formula_sum     'C11 H22 Cd Cl5 N9 O'
_chemical_formula_iupac     '(C11 H20 N9) [Cd Cl5], H2 O'
_chemical_formula_weight     586.03
_chemical_melting_point     ?
_symmetry_cell_setting     monoclinic
_symmetry_space_group_name_H-M     'P 21/n'
_symmetry_space_group_name_Hall     '-P 2yn'
loop_
    _symmetry_equiv_pos_as_xyz
    'x, y, z'
    '-x+1/2, y+1/2, -z+1/2'
    '-x, -y, -z'
    'x-1/2, -y-1/2, z-1/2'
_cell_length_a     10.638(2)
_cell_length_b     13.700(3)
_cell_length_c     14.839(3)
_cell_angle_alpha     90.00
_cell_angle_beta     90.90(3)
_cell_angle_gamma     90.00
_cell_volume     2162.3(8)
_cell_formula_units_Z     4
_cell_measurement_reflns_used     19919
_cell_measurement_theta_min     3.125
_cell_measurement_theta_max     27.545
_cell_measurement_temperature     298(2)
_exptl_crystal_description     prism
_exptl_crystal_colour     colourless
_exptl_crystal_size_max     0.25
_exptl_crystal_size_mid     0.20
_exptl_crystal_size_min     0.18
_exptl_crystal_density_diffrn     1.800
_exptl_crystal_density_meas     ?
_exptl_crystal_density_method     'not measured'
_exptl_crystal_F_000     1168
_exptl_absorpt_coefficient_mu     1.650
_exptl_absorpt_correction_type     'multi-scan'
_exptl_absorpt_process_details     '(CrystalClear; Rigaku, 2005)'
_exptl_absorpt_correction_T_min     0.681
_exptl_absorpt_correction_T_max     0.745
_exptl_special_details
;
;
_diffrn_ambient_temperature     298(2)
_diffrn_radiation_type     MoK\a
_diffrn_radiation_wavelength     0.71073
_diffrn_radiation_source     'fine-focus sealed tube'
_diffrn_radiation_monochromator     graphite
_diffrn_measurement_device_type     'Rigaku Mercury2 (2\\times 2 bin mode)'
_diffrn_measurement_method     'CCD_Profile_fitting'
_diffrn_detector_area_resol_mean     13.6612
_diffrn_reflns_number     22228
_diffrn_reflns_av_R_equivalents     0.0428
_diffrn_reflns_av_sigmaI/netI     0.0341
_diffrn_reflns_theta_min     3.12
_diffrn_reflns_theta_max     27.48
_diffrn_reflns_theta_full     27.48
_diffrn_measured_fraction_theta_max     0.998
_diffrn_measured_fraction_theta_full     0.998
_diffrn_reflns_limit_h_min     -13
_diffrn_reflns_limit_h_max     13
_diffrn_reflns_limit_k_min     -17
_diffrn_reflns_limit_k_max     17
_diffrn_reflns_limit_l_min     -19
_diffrn_reflns_limit_l_max     19
_diffrn_standards_number     0
_diffrn_standards_interval_count     .
_diffrn_standards_interval_time     .
_diffrn_standards_decay_%     ?
_refine_special_details
;
Refinement of <i>F</i>^2^ against ALL reflections. The weighted <i>R</i>-factor
<i>wR</i> and goodness of fit <i>S</i> are based on <i>F</i>^2^, conventional
<i>R</i>-factors <i>R</i> are based on <i>F</i>, with <i>F</i> set to zero for
negative <i>F</i>^2^. The threshold expression of <i>F</i>^2^ >
\s(<i>F</i>^2^) is used only for calculating <i>R</i>-factors(gt) <i>etc</i>.
and is not relevant to the choice of reflections for refinement.
<i>R</i>-factors based on <i>F</i>^2^ are statistically about twice as large
as those based on <i>F</i>, and <i>R</i>- factors based on ALL data will be
even larger.
;
_reflns_number_total     4947
_reflns_number_gt     4155
_reflns_threshold_expression     I>2\s(I)
_refine_ls_structure_factor_coef     Fsqd
_refine_ls_matrix_type     full
_refine_ls_R_factor_all     0.0451
_refine_ls_R_factor_gt     0.0338
_refine_ls_wR_factor_gt     0.0650
_refine_ls_wR_factor_ref     0.0681
_refine_ls_goodness_of_fit_ref     1.096
_refine_ls_restrained_S_all     1.096
_refine_ls_number_reflns     4947
_refine_ls_number_parameters     246
_refine_ls_number_restraints     0
_refine_ls_hydrogen_treatment     constr
_refine_ls_weighting_scheme     calc
_refine_ls_weighting_details
         'calc w=1/[\s^2^(Fo^2^)+(0.0222P)^2^+1.3165P] where P=(Fo^2^+2Fc^2^)/3'
_atom_sites_solution_hydrogens     geom
_atom_sites_solution_primary     direct
_atom_sites_solution_secondary     difmap
_refine_ls_shift/su_max     0.032
_refine_ls_shift/su_mean     0.001
_refine_diff_density_max     0.448
_refine_diff_density_min     -0.382
_refine_ls_extinction_method     none
_refine_ls_extinction_coef     ?
_refine_ls_abs_structure_details     ?
loop_
    _atom_type_symbol
    _atom_type_description
    _atom_type_scat_dispersion_real
    _atom_type_scat_dispersion_imag
    _atom_type_scat_source
    'C' 'C' 0.0033 0.0016
                         'International Tables Vol C Tables 4.2.6.8 and 6.1.1.4'
    'H' 'H' 0.0000 0.0000
                         'International Tables Vol C Tables 4.2.6.8 and 6.1.1.4'
    'N' 'N' 0.0061 0.0033
                         'International Tables Vol C Tables 4.2.6.8 and 6.1.1.4'
    'O' 'O' 0.0106 0.0060
                         'International Tables Vol C Tables 4.2.6.8 and 6.1.1.4'
    'Cl' 'Cl' 0.1484 0.1585
                         'International Tables Vol C Tables 4.2.6.8 and 6.1.1.4'
    'Cd' 'Cd' -0.8075 1.2024
                         'International Tables Vol C Tables 4.2.6.8 and 6.1.1.4'
_computing_data_collection     'CrystalClear (Rigaku, 2005)'
_computing_cell_refinement     'CrystalClear (Rigaku, 2005)'
_computing_data_reduction     'CrystalClear (Rigaku, 2005)'
_computing_structure_solution     'SHELXS97 (Sheldrick, 2008)'
_computing_structure_refinement     'SHELXL97 (Sheldrick, 2008)'
_computing_molecular_graphics
   'ORTEPIII (Burnett & Johnson, 1996) and ORTEP-3 for Windows (Farrugia, 1997)'
_computing_publication_material     'PRPKAPPA (Ferguson, 1999)'
loop_
    _atom_site_type_symbol
    _atom_site_label
    _atom_site_fract_x
    _atom_site_fract_y
    _atom_site_fract_z
    _atom_site_U_iso_or_equiv
    _atom_site_adp_type
    _atom_site_calc_flag
    _atom_site_refinement_flags
    _atom_site_occupancy
    _atom_site_disorder_assembly
    _atom_site_disorder_group
    Cd Cd1 0.91113(2) 0.240737(14) 0.143910(13) 0.03119(7) Uani d . 1 . .
    Cl Cl1 0.88183(8) 0.41966(5) 0.11166(5) 0.04173(18) Uani d . 1 . .
    Cl Cl2 0.68199(7) 0.21144(5) 0.06726(5) 0.03978(18) Uani d . 1 . .
    Cl Cl3 1.02297(8) 0.14273(6) 0.03080(5) 0.0464(2) Uani d . 1 . .
    Cl Cl4 0.82906(7) 0.15219(6) 0.28367(5) 0.04094(18) Uani d . 1 . .
    Cl Cl5 1.11659(7) 0.27884(6) 0.23687(5) 0.04219(19) Uani d . 1 . .
    N N1 0.89827(19) 0.31005(15) 0.68390(14) 0.0238(5) Uani d . 1 . .
    H H1 0.8938 0.2862 0.6304 0.029 Uiso calc R 1 . .
    N N2 0.8635(2) 0.43124(15) 0.54498(14) 0.0252(5) Uani d . 1 . .
    N N3 0.8349(2) 0.48151(16) 0.46731(14) 0.0302(5) Uani d . 1 . .
    H H3 0.7842 0.5304 0.4672 0.036 Uiso calc R 1 . .
    N N4 0.9582(3) 0.37103(17) 0.39331(16) 0.0428(6) Uani d . 1 . .
    H H4A 0.9939 0.3508 0.3452 0.051 Uiso calc R 1 . .
    H H4B 0.9673 0.3390 0.4428 0.051 Uiso calc R 1 . .
    N N5 0.8730(2) 0.50235(18) 0.31717(15) 0.0354(6) Uani d . 1 . .
    H H5A 0.9073 0.4842 0.2678 0.042 Uiso calc R 1 . .
    H H5B 0.8276 0.5543 0.3182 0.042 Uiso calc R 1 . .
    N N6 0.9327(2) 0.11265(15) 0.66384(14) 0.0275(5) Uani d . 1 . .
    N N7 0.9631(2) 0.01760(16) 0.64548(15) 0.0334(5) Uani d . 1 . .
    H H7 1.0230 -0.0113 0.6745 0.040 Uiso calc R 1 . .
    N N8 0.8182(2) 0.01826(18) 0.52850(16) 0.0396(6) Uani d . 1 . .
    H H8A 0.7755 -0.0119 0.4875 0.048 Uiso calc R 1 . .
    H H8B 0.8094 0.0802 0.5353 0.048 Uiso calc R 1 . .
    N N9 0.9142(3) -0.12433(18) 0.57366(18) 0.0488(7) Uani d . 1 . .
    H H9A 0.8735 -0.1574 0.5336 0.059 Uiso calc R 1 . .
    H H9B 0.9668 -0.1531 0.6094 0.059 Uiso calc R 1 . .
    C C1 0.9503(2) 0.25487(18) 0.74947(17) 0.0248(5) Uani d . 1 . .
    C C2 0.9574(3) 0.2929(2) 0.83576(18) 0.0325(6) Uani d . 1 . .
    H H2 0.9943 0.2568 0.8822 0.039 Uiso calc R 1 . .
    C C3 0.9094(3) 0.3846(2) 0.85289(18) 0.0356(7) Uani d . 1 . .
    H H3A 0.9125 0.4096 0.9112 0.043 Uiso calc R 1 . .
    C C4 0.8568(3) 0.4394(2) 0.78360(17) 0.0306(6) Uani d . 1 . .
    H H4 0.8246 0.5013 0.7949 0.037 Uiso calc R 1 . .
    C C5 0.8526(2) 0.40094(18) 0.69727(17) 0.0234(5) Uani d . 1 . .
    C C6 0.8104(2) 0.45750(18) 0.61734(17) 0.0252(6) Uani d . 1 . .
    C C7 0.7170(3) 0.5381(2) 0.62813(19) 0.0353(7) Uani d . 1 . .
    H H7A 0.7600 0.5968 0.6460 0.053 Uiso calc R 1 . .
    H H7B 0.6577 0.5204 0.6734 0.053 Uiso calc R 1 . .
    H H7C 0.6733 0.5488 0.5719 0.053 Uiso calc R 1 . .
    C C8 0.9938(2) 0.15541(18) 0.72746(17) 0.0243(5) Uani d . 1 . .
    C C9 1.1001(3) 0.1131(2) 0.7819(2) 0.0387(7) Uani d . 1 . .
    H H9C 1.0674 0.0701 0.8269 0.058 Uiso calc R 1 . .
    H H9D 1.1464 0.1649 0.8107 0.058 Uiso calc R 1 . .
    H H9E 1.1547 0.0773 0.7430 0.058 Uiso calc R 1 . .
    C C10 0.8962(3) -0.0298(2) 0.58035(18) 0.0315(6) Uani d . 1 . .
    C C11 0.8901(3) 0.4506(2) 0.39114(18) 0.0296(6) Uani d . 1 . .
    O O1W 0.7726(3) 0.22202(18) 0.5047(2) 0.0695(8) Uani d . 1 . .
    H H1WA 0.7156 0.2329 0.5427 0.104 Uiso d R 1 . .
    H H1WB 0.7448 0.2212 0.4511 0.104 Uiso d R 1 . .
loop_
    _atom_site_aniso_label
    _atom_site_aniso_U_11
    _atom_site_aniso_U_22
    _atom_site_aniso_U_33
    _atom_site_aniso_U_12
    _atom_site_aniso_U_13
    _atom_site_aniso_U_23
    Cd1 0.03641(12) 0.02847(12) 0.02866(11) 0.00307(9) -0.00053(8) -0.00175(8)
    Cl1 0.0584(5) 0.0293(4) 0.0371(4) 0.0015(3) -0.0135(3) -0.0001(3)
    Cl2 0.0407(4) 0.0323(4) 0.0460(4) -0.0014(3) -0.0088(3) 0.0055(3)
    Cl3 0.0526(5) 0.0486(5) 0.0379(4) 0.0167(4) -0.0043(4) -0.0125(3)
    Cl4 0.0444(4) 0.0433(4) 0.0351(4) -0.0054(3) -0.0023(3) 0.0066(3)
    Cl5 0.0293(4) 0.0566(5) 0.0405(4) 0.0036(3) -0.0015(3) -0.0156(3)
    N1 0.0263(12) 0.0259(11) 0.0192(10) -0.0011(9) 0.0021(9) -0.0031(8)
    N2 0.0288(12) 0.0231(11) 0.0236(11) 0.0011(9) 0.0001(9) 0.0007(9)
    N3 0.0350(13) 0.0292(12) 0.0264(12) 0.0093(10) 0.0007(10) 0.0007(9)
    N4 0.0649(18) 0.0338(14) 0.0300(13) 0.0124(13) 0.0137(12) -0.0029(10)
    N5 0.0345(14) 0.0473(15) 0.0243(12) 0.0015(11) 0.0008(10) 0.0007(10)
    N6 0.0329(13) 0.0228(11) 0.0269(12) 0.0018(9) 0.0009(10) -0.0020(9)
    N7 0.0373(14) 0.0295(12) 0.0332(13) 0.0073(10) -0.0095(11) -0.0055(10)
    N8 0.0488(16) 0.0329(13) 0.0366(14) -0.0056(12) -0.0141(12) -0.0023(11)
    N9 0.0656(19) 0.0311(14) 0.0492(16) 0.0037(13) -0.0145(14) -0.0112(12)
    C1 0.0216(13) 0.0262(13) 0.0265(13) -0.0032(10) 0.0022(10) 0.0007(10)
    C2 0.0357(16) 0.0355(15) 0.0263(14) -0.0001(13) -0.0041(12) 0.0013(12)
    C3 0.0441(18) 0.0384(17) 0.0244(14) -0.0012(13) 0.0018(13) -0.0063(12)
    C4 0.0327(15) 0.0305(15) 0.0288(14) 0.0007(12) 0.0063(12) -0.0044(11)
    C5 0.0201(13) 0.0252(13) 0.0250(13) -0.0026(10) 0.0057(10) -0.0025(10)
    C6 0.0221(13) 0.0263(14) 0.0272(14) 0.0003(10) 0.0028(11) -0.0020(10)
    C7 0.0339(16) 0.0368(16) 0.0350(16) 0.0122(13) -0.0005(13) -0.0068(12)
    C8 0.0237(13) 0.0265(14) 0.0228(13) -0.0003(10) 0.0021(11) 0.0014(10)
    C9 0.0335(17) 0.0387(17) 0.0436(17) 0.0074(13) -0.0108(14) -0.0069(13)
    C10 0.0363(16) 0.0318(15) 0.0265(14) -0.0038(12) 0.0028(12) -0.0032(11)
    C11 0.0303(15) 0.0324(15) 0.0260(14) -0.0064(12) -0.0016(11) -0.0056(11)
    O1W 0.0682(18) 0.0488(15) 0.091(2) 0.0023(13) -0.0178(16) 0.0015(14)
_geom_special_details
;
 All esds (except the esd in the dihedral angle between two l.s. planes)
 are estimated using the full covariance matrix.  The cell esds are taken
 into account individually in the estimation of esds in distances, angles
 and torsion angles; correlations between esds in cell parameters are only
 used when they are defined by crystal symmetry.  An approximate (isotropic)
 treatment of cell esds is used for estimating esds involving l.s. planes.
;
loop_
    _geom_bond_atom_site_label_1
    _geom_bond_atom_site_label_2
    _geom_bond_site_symmetry_2
    _geom_bond_distance
    _geom_bond_publ_flag
    Cd1 Cl3 . 2.4695(9) ?
    Cd1 Cl1 . 2.5160(9) ?
    Cd1 Cl4 . 2.5675(9) ?
    Cd1 Cl5 . 2.6188(10) ?
    Cd1 Cl2 . 2.7036(10) ?
    N1 C1 . 1.344(3) ?
    N1 C5 . 1.352(3) ?
    N1 H1 . 0.8600 ?
    N2 C6 . 1.273(3) ?
    N2 N3 . 1.373(3) ?
    N3 C11 . 1.350(3) ?
    N3 H3 . 0.8600 ?
    N4 C11 . 1.309(4) ?
    N4 H4A . 0.8600 ?
    N4 H4B . 0.8600 ?
    N5 C11 . 1.317(3) ?
    N5 H5A . 0.8600 ?
    N5 H5B . 0.8600 ?
    N6 C8 . 1.280(3) ?
    N6 N7 . 1.370(3) ?
    N7 C10 . 1.356(3) ?
    N7 H7 . 0.8600 ?
    N8 C10 . 1.301(4) ?
    N8 H8A . 0.8600 ?
    N8 H8B . 0.8600 ?
    N9 C10 . 1.313(4) ?
    N9 H9A . 0.8600 ?
    N9 H9B . 0.8600 ?
    C1 C2 . 1.383(4) ?
    C1 C8 . 1.477(3) ?
    C2 C3 . 1.381(4) ?
    C2 H2 . 0.9300 ?
    C3 C4 . 1.385(4) ?
    C3 H3A . 0.9300 ?
    C4 C5 . 1.385(3) ?
    C4 H4 . 0.9300 ?
    C5 C6 . 1.481(3) ?
    C6 C7 . 1.496(4) ?
    C7 H7A . 0.9600 ?
    C7 H7B . 0.9600 ?
    C7 H7C . 0.9600 ?
    C8 C9 . 1.496(4) ?
    C9 H9C . 0.9600 ?
    C9 H9D . 0.9600 ?
    C9 H9E . 0.9600 ?
    O1W H1WA . 0.8473 ?
    O1W H1WB . 0.8446 ?
loop_
    _geom_angle_atom_site_label_1
    _geom_angle_atom_site_label_2
    _geom_angle_atom_site_label_3
    _geom_angle_site_symmetry_1
    _geom_angle_site_symmetry_3
    _geom_angle
    _geom_angle_publ_flag
    Cl3 Cd1 Cl1 . . 117.39(3) ?
    Cl3 Cd1 Cl4 . . 117.76(3) ?
    Cl1 Cd1 Cl4 . . 124.84(3) ?
    Cl3 Cd1 Cl5 . . 93.40(3) ?
    Cl1 Cd1 Cl5 . . 90.34(3) ?
    Cl4 Cd1 Cl5 . . 87.73(3) ?
    Cl3 Cd1 Cl2 . . 94.25(3) ?
    Cl1 Cd1 Cl2 . . 87.50(3) ?
    Cl4 Cd1 Cl2 . . 87.36(3) ?
    Cl5 Cd1 Cl2 . . 172.19(2) ?
    C1 N1 C5 . . 123.8(2) ?
    C1 N1 H1 . . 118.1 ?
    C5 N1 H1 . . 118.1 ?
    C6 N2 N3 . . 118.1(2) ?
    C11 N3 N2 . . 116.9(2) ?
    C11 N3 H3 . . 121.6 ?
    N2 N3 H3 . . 121.6 ?
    C11 N4 H4A . . 120.0 ?
    C11 N4 H4B . . 120.0 ?
    H4A N4 H4B . . 120.0 ?
    C11 N5 H5A . . 120.0 ?
    C11 N5 H5B . . 120.0 ?
    H5A N5 H5B . . 120.0 ?
    C8 N6 N7 . . 117.6(2) ?
    C10 N7 N6 . . 118.3(2) ?
    C10 N7 H7 . . 120.9 ?
    N6 N7 H7 . . 120.9 ?
    C10 N8 H8A . . 120.0 ?
    C10 N8 H8B . . 120.0 ?
    H8A N8 H8B . . 120.0 ?
    C10 N9 H9A . . 120.0 ?
    C10 N9 H9B . . 120.0 ?
    H9A N9 H9B . . 120.0 ?
    N1 C1 C2 . . 118.3(2) ?
    N1 C1 C8 . . 119.0(2) ?
    C2 C1 C8 . . 122.6(2) ?
    C3 C2 C1 . . 119.9(3) ?
    C3 C2 H2 . . 120.1 ?
    C1 C2 H2 . . 120.1 ?
    C2 C3 C4 . . 120.2(3) ?
    C2 C3 H3A . . 119.9 ?
    C4 C3 H3A . . 119.9 ?
    C3 C4 C5 . . 119.1(3) ?
    C3 C4 H4 . . 120.4 ?
    C5 C4 H4 . . 120.4 ?
    N1 C5 C4 . . 118.7(2) ?
    N1 C5 C6 . . 118.0(2) ?
    C4 C5 C6 . . 123.1(2) ?
    N2 C6 C5 . . 113.2(2) ?
    N2 C6 C7 . . 127.1(2) ?
    C5 C6 C7 . . 119.6(2) ?
    C6 C7 H7A . . 109.5 ?
    C6 C7 H7B . . 109.5 ?
    H7A C7 H7B . . 109.5 ?
    C6 C7 H7C . . 109.5 ?
    H7A C7 H7C . . 109.5 ?
    H7B C7 H7C . . 109.5 ?
    N6 C8 C1 . . 115.3(2) ?
    N6 C8 C9 . . 126.3(2) ?
    C1 C8 C9 . . 118.3(2) ?
    C8 C9 H9C . . 109.5 ?
    C8 C9 H9D . . 109.5 ?
    H9C C9 H9D . . 109.5 ?
    C8 C9 H9E . . 109.5 ?
    H9C C9 H9E . . 109.5 ?
    H9D C9 H9E . . 109.5 ?
    N8 C10 N9 . . 123.1(3) ?
    N8 C10 N7 . . 120.1(3) ?
    N9 C10 N7 . . 116.8(3) ?
    N4 C11 N5 . . 122.5(3) ?
    N4 C11 N3 . . 119.3(2) ?
    N5 C11 N3 . . 118.2(3) ?
    H1WA O1W H1WB . . 112.7 ?
loop_
    _geom_hbond_atom_site_label_D
    _geom_hbond_atom_site_label_H
    _geom_hbond_atom_site_label_A
    _geom_hbond_site_symmetry_A
    _geom_hbond_distance_DH
    _geom_hbond_distance_HA
    _geom_hbond_distance_DA
    _geom_hbond_angle_DHA
    N1 H1 O1W . 0.86 2.42 3.194(4) 150.8
    N4 H4A Cl5 . 0.86 2.31 3.154(3) 168.0
    N5 H5A Cl1 . 0.86 2.49 3.256(2) 148.6
    N8 H8B O1W . 0.86 2.03 2.854(3) 159.8
    O1W H1WB Cl4 . 0.84 2.82 3.478(3) 136.3
    N3 H3 Cl2 2_655 0.86 2.56 3.196(2) 131.7
    N5 H5B Cl2 2_655 0.86 2.75 3.394(3) 133.3
    N5 H5B Cl4 2_655 0.86 2.60 3.313(3) 140.3
    N7 H7 Cl4 3_756 0.86 2.56 3.367(2) 156.3
    N8 H8A Cl1 2_645 0.86 2.40 3.247(3) 167.6
    N9 H9A Cl2 2_645 0.86 2.41 3.227(3) 160.1
    N9 H9B Cl4 3_756 0.86 2.67 3.450(3) 151.5
    O1W H1WA Cl3 4_566 0.85 2.67 3.266(3) 128.7
data_global
_journal_date_recd_electronic     2009-06-15
_journal_date_accepted     2009-07-10
_journal_name_full     'Acta Crystallographica, Section E'
_journal_year     2009
_journal_volume     65
_journal_issue      8
_journal_page_first     m951
_journal_page_last     m951
_journal_paper_category     QM
_journal_coeditor_code     DN2466
_publ_contact_author_name     'Rui-jun Xu*'
_publ_contact_author_address
;
Ordered Matter Science Research Center, College of Chemistry and
Chemical,Engineering, Southeast UniVersity, Nanjing 210096, P. R. China
;
_publ_contact_author_email     'youyoubanzhen@126.com'
_publ_contact_author_fax     '86-25-52090626'
_publ_contact_author_phone     '86-25-52090626'
_publ_section_title
;
1,1'-{[1,1'-(Pyridinium-2,6-diyl)diethylidyne]diimino}diguanidinium
pentachloridocadmate(II) monohydrate
;
loop_
    _publ_author_name
    _publ_author_footnote
    _publ_author_address
    'Xu, Rui-jun' .
;
Ordered Matter Science Research Center
College of Chemistry and Chemical Engineering
Southeast University
Nanjing 210096
People's Republic of China
;
