# Supplementary material for: 1,1′-{[1,1′-(Pyridinium-2,6-di­yl)diethyl­idyne]diimino}diguanidinium penta­chloridocadmate(II) monohydrate
Source: Acta Crystallogr Sect E Struct Rep Online. 2009 Jul 18;65(Pt 8):m951. doi: 10.1107/S1600536809027196 (PMC2977479; doi:10.1107/S1600536809027196)
Supplement: Supplementary file 2 [file e-65-0m951-Isup2.hkl]

#
# h,k,l, Fc-squared, Fo-squared, sigma(Fo-squared) and status flag
#
data_I
_shelx_title ' I in space group P2(1)/n'
_shelx_refln_list_code          4
_shelx_F_calc_maximum      280.00
_exptl_crystal_F_000      1168.00
_reflns_d_resolution_high  0.7700
 
loop_
 _symmetry_equiv_pos_as_xyz
 'x, y, z'
 '-x+1/2, y+1/2, -z+1/2'
 '-x, -y, -z'
 'x-1/2, -y-1/2, z-1/2'
 
_cell_length_a    10.6380
_cell_length_b    13.7000
_cell_length_c    14.8390
_cell_angle_alpha  90.000
_cell_angle_beta   90.900
_cell_angle_gamma  90.000
 
_shelx_F_squared_multiplier     1.000
 
loop_
 _refln_index_h
 _refln_index_k
 _refln_index_l
 _refln_F_squared_calc
 _refln_F_squared_meas
 _refln_F_squared_sigma
 _refln_observed_status
   2   0   0    14367.65    13373.75    244.34 o
   4   0   0    52119.76    51710.89    723.37 o
   6   0   0     2997.64     3056.02     72.63 o
   8   0   0       16.89       11.74     32.05 o
  10   0   0     3611.62     3630.03    126.67 o
  12   0   0      470.39      355.00     64.63 o
   2   1   0    40869.10    38474.52    238.67 o
   3   1   0    14511.72    14951.55    207.60 o
   4   1   0    14729.05    14573.49    151.62 o
   5   1   0     4863.56     4719.53     71.95 o
   6   1   0       38.31       65.33     15.74 o
   7   1   0     1635.03     1726.70     38.36 o
   8   1   0     4129.86     4128.32     78.95 o
   9   1   0      129.70      164.51     26.93 o
  10   1   0     1968.61     1932.46     99.34 o
  11   1   0      271.46      334.44     40.92 o
  12   1   0       79.45      113.81     33.85 o
  13   1   0       94.23      117.45     38.34 o
   1   2   0      784.51      731.88     10.77 o
   2   2   0     9626.11     9209.10     92.90 o
   3   2   0    21603.65    21955.35    207.14 o
   4   2   0      850.49      768.80     15.85 o
   5   2   0      251.20      191.11     11.59 o
   6   2   0    11191.90    11310.28    156.15 o
   7   2   0      997.13     1001.33     33.71 o
   8   2   0      939.45      901.34     29.75 o
   9   2   0     1260.79     1171.58     43.96 o
  10   2   0     2123.55     2053.41     70.10 o
  11   2   0      473.64      527.05     47.33 o
  12   2   0     1045.38     1048.23    111.23 o
  13   2   0       15.45        6.20     25.02 o
   1   3   0     3384.75     3636.54     41.26 o
   2   3   0     2353.14     2609.97     61.68 o
   3   3   0      130.62      134.51      7.27 o
   4   3   0    29244.34    29409.14    303.38 o
   5   3   0       89.45      118.70      9.29 o
   6   3   0     1293.34     1175.73     27.25 o
   7   3   0      614.33      645.77     23.03 o
   8   3   0     5711.53     5622.82    102.60 o
   9   3   0       21.78       17.30     17.56 o
  10   3   0     1317.40     1310.17     55.43 o
  11   3   0      169.29      146.55     28.59 o
  12   3   0       42.17       30.38     32.55 o
  13   3   0      269.78      362.46     51.49 o
   0   4   0    24161.70    21981.33    439.39 o
   1   4   0    31205.49    32333.75    356.62 o
   2   4   0     1874.58     1906.94     31.45 o
   3   4   0     4110.16     4106.19     48.51 o
   4   4   0     8083.75     8066.27     97.05 o
   5   4   0     9985.61    10079.37    129.68 o
   6   4   0     9177.39     8883.74    127.54 o
   7   4   0     1126.22     1142.57     36.26 o
   8   4   0      504.52      469.44     22.36 o
   9   4   0      261.61      269.87     26.99 o
  10   4   0     1575.54     1654.89     63.07 o
  11   4   0       43.67       66.18     31.49 o
  12   4   0       67.74       70.69     31.28 o
  13   4   0      115.54       98.43     53.84 o
   1   5   0       27.93       41.43      8.22 o
   2   5   0    22120.01    22334.11    265.45 o
   3   5   0      188.25      169.26     10.13 o
   4   5   0    12363.16    11895.06    141.88 o
   5   5   0      455.30      418.37     15.92 o
   6   5   0        0.28        7.41     17.55 o
   7   5   0       49.17       67.18     11.67 o
   8   5   0     2986.29     2922.57     63.94 o
   9   5   0      100.30      165.33     28.21 o
  10   5   0        1.46       39.13     33.53 o
  11   5   0       46.80       38.95     22.95 o
  12   5   0       48.32       70.23     39.57 o
  13   5   0      185.61      223.53     55.51 o
   0   6   0    14335.21    14926.78    207.00 o
   1   6   0     5459.58     5679.12    193.52 o
   2   6   0     1517.97     1524.26     32.76 o
   3   6   0     1052.92      975.07     27.99 o
   4   6   0    13608.30    13628.03    164.05 o
   5   6   0      921.45      988.41     24.31 o
   6   6   0    16106.17    15695.59    223.51 o
   7   6   0      144.57      159.82     16.30 o
   8   6   0      114.31      101.09     15.66 o
   9   6   0      190.24      238.12     36.91 o
  10   6   0      902.21      870.93     44.96 o
  11   6   0      397.21      415.31     37.17 o
  12   6   0      150.22      150.52     45.50 o
  13   6   0      157.84      172.79     51.21 o
   1   7   0    13038.89    13983.11    210.10 o
   2   7   0     4978.30     5121.50     85.62 o
   3   7   0     3437.74     3561.45     68.75 o
   4   7   0    11275.67    11248.93    184.08 o
   5   7   0     1470.12     1408.71     31.28 o
   6   7   0      200.01      186.88     16.83 o
   7   7   0     2808.15     2700.05     72.51 o
   8   7   0     2199.26     2121.71     63.77 o
   9   7   0        8.86       23.41     16.86 o
  10   7   0      589.65      682.06     39.81 o
  11   7   0        3.32       39.03     41.84 o
  12   7   0       38.77       47.91     41.08 o
   0   8   0    17468.35    17488.51    265.09 o
   1   8   0     1315.56     1373.33     34.26 o
   2   8   0     8071.51     8946.51    184.09 o
   3   8   0     1450.83     1432.88     46.29 o
   4   8   0      254.55      279.91     22.04 o
   5   8   0      577.76      587.11     29.75 o
   6   8   0     3960.23     3812.11    100.10 o
   7   8   0      542.99      559.64     37.93 o
   8   8   0      577.89      603.41     44.91 o
   9   8   0      666.27      621.91     49.91 o
  10   8   0      353.74      349.94     43.91 o
  11   8   0      185.01      216.58     37.24 o
  12   8   0      805.70      957.37     93.34 o
   1   9   0      191.68      254.48     16.65 o
   2   9   0     4046.45     3889.97     80.41 o
   3   9   0      405.23      343.89     23.45 o
   4   9   0       26.17       43.26     18.07 o
   5   9   0     3143.74     3036.68    112.04 o
   6   9   0     1161.32     1065.34     43.33 o
   7   9   0     1240.20     1269.82     48.42 o
   8   9   0      746.05      774.04     73.89 o
   9   9   0      258.79      313.43     38.19 o
  10   9   0     2550.28     2649.13    116.91 o
  11   9   0      140.01      167.57     39.76 o
   0  10   0     5292.30     5239.55    183.64 o
   1  10   0     5796.18     5675.94    102.09 o
   2  10   0     1969.26     2096.17     61.17 o
   3  10   0     2785.15     2649.35     69.83 o
   4  10   0       14.32       52.42     17.73 o
   5  10   0      301.62      325.67     27.47 o
   6  10   0      812.86      752.43     37.35 o
   7  10   0     1462.09     1356.45     54.62 o
   8  10   0      113.74      184.99     60.18 o
   9  10   0      180.25      229.31     39.96 o
  10  10   0      364.70      299.87     45.45 o
  11  10   0       84.97       59.34     35.98 o
   1  11   0     3238.99     3113.26     68.45 o
   2  11   0     8387.20     8902.58    400.02 o
   3  11   0       12.22       67.58     17.26 o
   4  11   0      174.64      179.20     24.50 o
   5  11   0     1146.14     1138.66     47.98 o
   6  11   0     1393.70     1428.35     55.11 o
   7  11   0       24.69       86.40     25.73 o
   8  11   0     1318.03     1361.51     75.94 o
   9  11   0      382.88      399.13     47.02 o
  10  11   0      379.93      415.06     54.29 o
   0  12   0      761.28      742.51     67.00 o
   1  12   0     1916.03     1870.98     68.51 o
   2  12   0      774.86      694.50     53.32 o
   3  12   0     1140.58     1193.94     51.65 o
   4  12   0     1487.42     1550.96     54.48 o
   5  12   0      270.15      354.56     31.08 o
   6  12   0     1033.87     1059.49     48.61 o
   7  12   0     1177.79     1259.11     73.74 o
   8  12   0       25.74       38.73     30.66 o
   9  12   0      973.85     1071.20     76.18 o
  10  12   0        0.78       10.18     31.45 o
   1  13   0      811.53      859.60     46.50 o
   2  13   0     4136.44     4282.96    134.45 o
   3  13   0       46.82       63.53     19.27 o
   4  13   0      359.39      394.67     32.30 o
   5  13   0       51.57       99.16     37.26 o
   6  13   0       25.33       23.49     20.22 o
   7  13   0      329.57      365.59     47.71 o
   8  13   0      179.64      178.80     80.28 o
   9  13   0       45.91       34.68     33.68 o
   0  14   0       36.66       78.33     35.27 o
   1  14   0     1059.97     1019.55     65.94 o
   2  14   0      359.83      352.69     38.98 o
   3  14   0     1739.39     1725.06     79.44 o
   4  14   0       67.70      102.46     31.43 o
   5  14   0      136.09      142.08     32.15 o
   6  14   0     2640.03     2566.21    111.18 o
   7  14   0      269.77      251.73     40.76 o
   8  14   0      297.30      321.43     60.68 o
   1  15   0     1654.77     1598.90     78.08 o
   2  15   0      657.98      730.40     51.81 o
   3  15   0      325.80      378.49     45.73 o
   4  15   0      900.67      891.78     61.58 o
   5  15   0      885.10      871.74     62.99 o
   6  15   0       35.52       37.52     34.99 o
   7  15   0      369.58      406.18     66.55 o
   0  16   0       13.65       39.96     40.98 o
   1  16   0      224.16      206.19     34.71 o
   2  16   0      744.27      806.88     60.74 o
   3  16   0     1761.54     1911.73     99.51 o
   4  16   0      168.04      144.70     38.70 o
   5  16   0      216.26      216.42     44.97 o
   6  16   0     1188.84     1301.65    144.88 o
   1  17   0      401.92      509.54     52.50 o
   2  17   0     1121.48     1053.67     74.54 o
   3  17   0      118.52       52.87     31.66 o
   4  17   0      373.84      339.75     57.73 o
 -13   0   1      356.86      423.82     72.98 o
 -11   0   1      869.20      770.65     78.42 o
  -9   0   1    11341.70    11387.91    291.43 o
  -7   0   1       23.42       25.84     14.76 o
  -5   0   1     5520.36     5136.94    156.05 o
  -3   0   1     8772.22     9366.46    130.69 o
   3   0   1    31678.00    32012.14    486.38 o
   5   0   1    17548.18    18055.60    292.08 o
   7   0   1     2180.28     2314.89    201.08 o
   9   0   1      449.38      448.50     32.93 o
  11   0   1      133.83       99.13     49.90 o
  13   0   1     1950.21     1794.95    144.68 o
 -13   1   1      291.93      291.70     47.07 o
 -12   1   1        1.07      -17.98     29.22 o
 -11   1   1      581.51      718.21     44.01 o
 -10   1   1      268.54      251.78     22.49 o
  -9   1   1      998.48      961.01     36.72 o
  -8   1   1       28.47       44.58     14.54 o
  -7   1   1     4281.81     4296.97     76.87 o
  -6   1   1     2659.96     2708.92     49.22 o
  -5   1   1    15252.31    15195.54    185.20 o
  -4   1   1     5019.98     4966.20     62.19 o
  -3   1   1      989.15      887.46     20.16 o
  -2   1   1      196.22      207.63      8.35 o
   2   1   1      133.43      113.44      8.00 o
   3   1   1    24905.74    24686.13    514.61 o
   4   1   1      360.52      381.16     14.00 o
   5   1   1     9284.99     9533.80    111.79 o
   6   1   1      582.60      588.22     16.93 o
   7   1   1      220.75      215.79     17.34 o
   8   1   1       61.03      104.63     13.11 o
   9   1   1     8901.23     8787.58    185.59 o
  10   1   1      444.41      453.20     49.14 o
  11   1   1     1694.09     1759.17     86.45 o
  12   1   1        2.28       24.07     24.73 o
  13   1   1      158.92      256.82     59.45 o
 -13   2   1      252.03      358.74     49.67 o
 -12   2   1       33.28       43.76     29.22 o
 -11   2   1     2074.94     2147.27     76.60 o
 -10   2   1      236.50      222.93     23.92 o
  -9   2   1     5024.99     4849.61    100.24 o
  -8   2   1     2553.24     2537.75     57.65 o
  -7   2   1      964.85      944.83     28.07 o
  -6   2   1       61.27       84.53     10.78 o
  -5   2   1    11615.96    11256.93    239.14 o
  -4   2   1      339.80      396.89     12.18 o
  -3   2   1       32.95       21.23      8.33 o
  -2   2   1     5608.68     5868.25     74.01 o
  -1   2   1     5148.31     5092.55     93.02 o
   0   2   1     1474.71     1457.85     16.91 o
   1   2   1    42864.07    41599.84    332.21 o
   2   2   1     1194.16     1120.44     13.86 o
   3   2   1      564.56      519.12     10.05 o
   4   2   1     1162.77     1177.86     18.37 o
   5   2   1     2705.05     2643.35     73.73 o
   6   2   1     3853.93     3800.07     72.33 o
   7   2   1      133.58      145.10     11.64 o
   8   2   1      100.62      109.36     13.71 o
   9   2   1     3272.20     3335.86     90.17 o
  10   2   1        8.95       26.71     18.76 o
  11   2   1       70.18      120.54     35.40 o
  12   2   1      702.77      667.85     54.48 o
  13   2   1      883.63      993.29     73.31 o
 -13   3   1     1216.78     1209.00     80.18 o
 -12   3   1       66.50      388.97    157.37 o
 -11   3   1      381.46      332.10     32.18 o
 -10   3   1       59.28      116.46     33.26 o
  -9   3   1       20.43       55.12     30.20 o
  -8   3   1       75.49       76.04     14.62 o
  -7   3   1      164.97      203.69     18.39 o
  -6   3   1     3224.93     3162.26     55.62 o
  -5   3   1     9182.77     9148.44    118.30 o
  -4   3   1      756.31      826.70     17.97 o
  -3   3   1     1574.80     1466.42     21.87 o
  -2   3   1     4842.91     5060.88     50.31 o
  -1   3   1    30046.09    31010.93    216.79 o
   0   3   1     2498.85     2627.92     33.70 o
   1   3   1     3033.83     3114.60     26.97 o
   2   3   1    41636.27    42244.88    494.06 o
   3   3   1    17160.98    17034.91    155.84 o
   4   3   1      913.04      966.79     18.01 o
   5   3   1    13689.16    13412.72    160.46 o
   6   3   1      572.84      528.56     16.24 o
   7   3   1     4599.79     4574.18     73.88 o
   8   3   1      459.04      450.71     28.10 o
   9   3   1     4407.00     4228.03    147.30 o
  10   3   1      183.21      238.76     28.12 o
  11   3   1     1200.62     1206.11     73.90 o
  12   3   1      125.67      167.51     39.55 o
  13   3   1       10.49        2.50     27.47 o
 -13   4   1       13.24      -13.34     29.13 o
 -12   4   1       49.28       73.11     32.45 o
 -11   4   1      908.43      892.14     50.82 o
 -10   4   1      163.41      221.73     41.88 o
  -9   4   1     2399.07     2340.83     59.07 o
  -8   4   1     2923.86     2829.43     62.47 o
  -7   4   1        5.73        2.13     11.44 o
  -6   4   1     3399.02     3499.35     59.88 o
  -5   4   1    17625.06    16966.27    211.74 o
  -4   4   1     2279.82     2352.77     36.64 o
  -3   4   1     2639.30     2559.75     43.64 o
  -2   4   1      181.43      208.64      8.24 o
  -1   4   1       10.80       26.30      6.90 o
   0   4   1     8632.42     8796.22     78.13 o
   1   4   1      627.90      621.91     10.84 o
   2   4   1      438.14      418.94     24.79 o
   3   4   1    11713.43    11789.55    120.85 o
   4   4   1     5876.47     5791.06     70.85 o
   5   4   1     3302.60     3498.49     52.15 o
   6   4   1      460.94      426.10     18.18 o
   7   4   1     9330.72     8957.89    132.14 o
   8   4   1        2.43        9.37     16.38 o
   9   4   1     1839.89     1852.81     63.00 o
  10   4   1       40.26      124.36     34.22 o
  11   4   1       10.06       17.61     20.83 o
  12   4   1      183.80      130.48     33.42 o
  13   4   1     1032.47     1067.66     88.51 o
 -13   5   1      638.11      691.53     89.90 o
 -12   5   1        1.06        3.99     24.85 o
 -11   5   1     1485.03     1426.82     63.58 o
 -10   5   1      122.05      170.73     30.52 o
  -9   5   1     1444.44     1579.89     89.99 o
  -8   5   1      148.51      162.08     17.38 o
  -7   5   1     2516.83     2436.17     53.18 o
  -6   5   1       22.39       15.28     15.59 o
  -5   5   1    10474.68    10158.60    137.10 o
  -4   5   1    17041.59    17400.58    205.98 o
  -3   5   1    13047.07    13238.47    157.21 o
  -2   5   1     3060.89     3012.20     48.02 o
  -1   5   1    14072.07    13792.98    167.52 o
   0   5   1     3952.04     4022.99     50.84 o
   1   5   1      945.30     1040.64     19.67 o
   2   5   1     1015.07      965.67     38.46 o
   3   5   1     7094.95     6962.42     78.78 o
   4   5   1       67.20       93.54      8.55 o
   5   5   1    32707.71    32040.91    383.77 o
   6   5   1     1091.93      987.59     31.57 o
   7   5   1      535.84      443.51     29.43 o
   8   5   1     2201.70     2184.81     68.44 o
   9   5   1     6161.03     6054.08    143.78 o
  10   5   1      557.90      609.57     44.32 o
  11   5   1      741.80      727.07     64.28 o
  12   5   1      374.37      336.31     55.53 o
  13   5   1      113.24      139.28     53.03 o
 -12   6   1      340.54      413.67     45.48 o
 -11   6   1      314.11      328.71     35.37 o
 -10   6   1      315.80      329.74     36.69 o
  -9   6   1     3046.44     2983.84     87.05 o
  -8   6   1     1823.91     1803.82     48.52 o
  -7   6   1      723.92      683.15     38.61 o
  -6   6   1     2414.32     2387.51     50.10 o
  -5   6   1    15615.54    15527.84    208.00 o
  -4   6   1     2310.79     2315.29     38.57 o
  -3   6   1    15978.58    15992.73    225.58 o
  -2   6   1     3418.63     3794.31     68.68 o
  -1   6   1     6031.09     6337.31     96.10 o
   0   6   1      745.15      856.94     16.44 o
   1   6   1    10632.77    10686.93    146.21 o
   2   6   1        0.66       17.78     14.56 o
   3   6   1     1660.00     1639.41     38.02 o
   4   6   1     1417.16     1372.84     27.53 o
   5   6   1      580.33      589.40     19.25 o
   6   6   1       13.01       24.28     11.91 o
   7   6   1     6175.94     6128.71    105.97 o
   8   6   1       47.86       52.69     18.45 o
   9   6   1      771.59      726.78     39.02 o
  10   6   1        0.50      -10.66     19.38 o
  11   6   1     1371.66     1389.36     61.46 o
  12   6   1       31.66       65.18     39.39 o
 -12   7   1      161.76      213.01     41.61 o
 -11   7   1      548.60      627.38     62.52 o
 -10   7   1       31.80       47.45     20.20 o
  -9   7   1        1.78       44.32     30.91 o
  -8   7   1      215.27      227.20     18.54 o
  -7   7   1     2698.33     2619.32     58.24 o
  -6   7   1       95.12      140.65     17.36 o
  -5   7   1     2121.25     2041.66     44.39 o
  -4   7   1    13630.14    13102.09    168.19 o
  -3   7   1     5493.52     5641.19    100.69 o
  -2   7   1     7488.96     8032.71    124.03 o
  -1   7   1    15392.17    15033.38    248.31 o
   0   7   1      327.32      371.70     19.88 o
   1   7   1      394.22      291.40     14.86 o
   2   7   1      392.48      462.29     20.17 o
   3   7   1     7385.45     7061.04    116.64 o
   4   7   1     1034.62      985.31     29.35 o
   5   7   1     2851.96     2726.09     51.93 o
   6   7   1      526.74      496.94     24.94 o
   7   7   1       39.68       69.84     23.33 o
   8   7   1     2651.52     2621.05     73.79 o
   9   7   1     3457.03     3281.23     96.23 o
  10   7   1     1158.73     1110.59     52.03 o
  11   7   1      613.45      551.18     52.56 o
  12   7   1      308.32      362.12     63.74 o
 -12   8   1      122.40      216.42     44.86 o
 -11   8   1     1019.15      921.98     66.07 o
 -10   8   1       68.97      154.26     35.15 o
  -9   8   1     1638.77     1569.32     75.23 o
  -8   8   1       48.54       59.94     17.42 o
  -7   8   1      212.98      242.31     35.60 o
  -6   8   1      289.92      307.00     26.16 o
  -5   8   1      798.41      791.04     35.64 o
  -4   8   1     5252.64     5181.48    104.16 o
  -3   8   1     2838.48     2911.33     65.21 o
  -2   8   1      109.15      148.92     21.28 o
  -1   8   1        0.53       13.09     17.37 o
   0   8   1       28.03       69.78     13.41 o
   1   8   1     7049.45     7379.95    119.06 o
   2   8   1     2091.79     2224.79     51.28 o
   3   8   1     3314.50     3273.76     70.44 o
   4   8   1      326.00      370.77     23.56 o
   5   8   1      503.43      487.50     27.72 o
   6   8   1      314.63      359.97     49.48 o
   7   8   1     2511.19     2324.86     64.78 o
   8   8   1      419.17      526.74     43.81 o
   9   8   1      138.59      155.92     31.12 o
  10   8   1        0.63       16.05     26.73 o
  11   8   1      526.83      534.43     55.02 o
  12   8   1      138.26      103.56     51.31 o
 -11   9   1      323.17      420.13     50.93 o
 -10   9   1        2.30       41.63     31.83 o
  -9   9   1     1176.73     1210.61     70.55 o
  -8   9   1     1017.88      940.87     44.43 o
  -7   9   1     6211.84     6233.42    147.53 o
  -6   9   1     1396.79     1380.88     49.79 o
  -5   9   1      631.98      638.01     34.81 o
  -4   9   1     6055.62     6112.27    127.01 o
  -3   9   1      127.35      153.17     17.89 o
  -2   9   1      986.14      958.82     36.68 o
  -1   9   1     3256.00     3021.71     59.95 o
   0   9   1      150.22      148.27     10.99 o
   1   9   1     5065.96     5262.74    103.34 o
   2   9   1      941.11      865.59     62.60 o
   3   9   1     3511.61     3795.59    206.12 o
   4   9   1      774.63      805.25     36.08 o
   5   9   1     3263.78     3223.41     82.63 o
   6   9   1      542.33      528.34     30.00 o
   7   9   1      918.47      820.80     48.10 o
   8   9   1     2041.31     1890.00     81.58 o
   9   9   1      564.56      595.48     52.32 o
  10   9   1      630.71      686.13     66.99 o
  11   9   1     1585.05     1720.54     98.33 o
 -11  10   1      684.88      686.35     62.64 o
 -10  10   1      125.38      155.54     38.68 o
  -9  10   1      643.34      576.39     53.51 o
  -8  10   1     1021.80     1027.89     64.05 o
  -7  10   1        0.04       30.25     18.90 o
  -6  10   1     2115.43     2187.02     70.21 o
  -5  10   1      194.70      179.57     23.12 o
  -4  10   1      377.39      444.51     40.14 o
  -3  10   1     3632.96     3681.17     87.88 o
  -2  10   1     2126.89     2103.84     53.70 o
  -1  10   1      227.17      204.81     16.37 o
   0  10   1      637.58      571.80     34.96 o
   1  10   1     8473.14     8488.24    151.61 o
   2  10   1      355.76      393.69     24.58 o
   3  10   1     3567.26     3545.37    115.45 o
   4  10   1     2127.85     2088.12     64.39 o
   5  10   1        8.53       35.27     21.41 o
   6  10   1       33.69       90.61     27.20 o
   7  10   1     1577.27     1677.62     73.76 o
   8  10   1      300.79      372.22     42.26 o
   9  10   1      890.41      915.14     65.35 o
  10  10   1      259.50      304.94     48.40 o
  11  10   1        9.01       21.26     36.90 o
 -10  11   1      385.45      366.97     51.22 o
  -9  11   1      290.44      366.47     51.62 o
  -8  11   1      194.51      261.66     38.64 o
  -7  11   1     3585.51     3631.32    108.91 o
  -6  11   1      413.66      513.77     35.56 o
  -5  11   1      487.73      490.47     39.56 o
  -4  11   1      762.87      795.01     45.17 o
  -3  11   1       46.15       73.93     19.26 o
  -2  11   1      921.99      906.41     36.40 o
  -1  11   1     5365.48     5230.86    102.83 o
   0  11   1     3757.29     3801.60    111.37 o
   1  11   1     2571.03     2483.79     61.92 o
   2  11   1     5904.61     6044.23    141.39 o
   3  11   1     4165.86     4454.77    275.09 o
   4  11   1      121.80      131.04     21.70 o
   5  11   1     1767.74     1733.73     62.21 o
   6  11   1      781.40      820.16     41.92 o
   7  11   1       27.90       -3.99     22.63 o
   8  11   1      427.24      488.30     50.96 o
   9  11   1       84.88       82.63     33.99 o
  10  11   1      169.10      234.96     45.61 o
 -10  12   1       78.80       78.04     38.43 o
  -9  12   1      468.56      476.10     55.48 o
  -8  12   1     2068.30     2253.20    107.85 o
  -7  12   1       38.18       44.99     23.56 o
  -6  12   1      315.56      338.70     32.56 o
  -5  12   1      958.17      915.05     67.57 o
  -4  12   1      188.07      266.83     46.07 o
  -3  12   1     5963.05     6009.74    137.45 o
  -2  12   1      381.16      310.53     24.35 o
  -1  12   1       15.32       18.96     24.26 o
   0  12   1     1726.25     1699.98     67.99 o
   1  12   1     7683.14     7802.66    199.10 o
   2  12   1       94.39      113.19     19.95 o
   3  12   1      733.24      678.59     41.88 o
   4  12   1      964.51      999.60     46.01 o
   5  12   1      684.32      662.13     38.28 o
   6  12   1       20.47       37.38     20.44 o
   7  12   1     3038.78     3039.71    121.82 o
   8  12   1        5.05       48.29     28.63 o
   9  12   1      322.30      308.37     45.65 o
  10  12   1       87.91       36.21     35.04 o
  -9  13   1        1.10       29.63     32.72 o
  -8  13   1       51.47       17.11     28.35 o
  -7  13   1     2194.86     2320.55    105.96 o
  -6  13   1      449.51      449.56     38.31 o
  -5  13   1        4.63       26.19     17.60 o
  -4  13   1      358.28      362.46     49.50 o
  -3  13   1      526.71      572.36     32.34 o
  -2  13   1       13.26       99.82     42.25 o
  -1  13   1      253.93      322.20     32.73 o
   0  13   1      244.10      292.76     40.62 o
   1  13   1      164.59      222.27     41.95 o
   2  13   1     3354.05     3254.82    108.11 o
   3  13   1     2057.34     2049.57     67.37 o
   4  13   1        6.59       27.49     19.88 o
   5  13   1     1246.68     1232.46     57.77 o
   6  13   1      299.16      342.94     43.11 o
   7  13   1      103.89      104.93     31.78 o
   8  13   1      353.48      328.39     47.21 o
   9  13   1        8.13       14.87     28.13 o
  -8  14   1      556.61      563.53     82.76 o
  -7  14   1       25.21       65.34     74.08 o
  -6  14   1      536.31      683.25     46.97 o
  -5  14   1      437.03      364.79     38.64 o
  -4  14   1        7.69       33.00     27.64 o
  -3  14   1     1923.09     2003.09     86.43 o
  -2  14   1      100.50      149.58     31.26 o
  -1  14   1      165.18      187.58     32.00 o
   0  14   1      260.08      344.02     40.51 o
   1  14   1        1.68       21.28     22.28 o
   2  14   1        6.18      -18.83     21.66 o
   3  14   1        8.03       78.84     27.87 o
   4  14   1      422.53      486.61     52.30 o
   5  14   1       65.18       76.96     28.02 o
   6  14   1      197.33      267.87     40.88 o
   7  14   1     1326.35     1367.82     85.05 o
   8  14   1        5.47       26.90     46.29 o
  -7  15   1      153.99      219.48     54.64 o
  -6  15   1      224.49      237.22     43.24 o
  -5  15   1      240.39      227.60     36.61 o
  -4  15   1      971.17     1013.71     67.90 o
  -3  15   1      937.10      950.54     59.56 o
  -2  15   1      831.77      795.18     55.26 o
  -1  15   1       16.35       40.76     25.61 o
   0  15   1       68.47      115.50     32.18 o
   1  15   1        3.41       -5.92     23.15 o
   2  15   1     1387.98     1385.32     71.67 o
   3  15   1       42.22      103.55     32.88 o
   4  15   1        0.31      -29.76     29.76 o
   5  15   1      308.77      296.08     64.11 o
   6  15   1      818.43      800.75     79.68 o
   7  15   1      157.43      297.50     62.59 o
  -6  16   1      253.18      307.45     70.06 o
  -5  16   1       69.83       67.95     41.67 o
  -4  16   1       56.99       53.95     32.61 o
  -3  16   1      804.22      769.16     61.66 o
  -2  16   1     1889.40     1959.07     98.15 o
  -1  16   1       42.49       62.50     31.83 o
   0  16   1      568.06      541.18     53.20 o
   1  16   1      161.19      224.39     41.26 o
   2  16   1      447.61      520.22     51.21 o
   3  16   1       60.28       26.88     24.98 o
   4  16   1      649.78      619.70    100.00 o
   5  16   1      127.28      132.72     43.02 o
  -4  17   1     1300.23     1533.46    160.68 o
  -3  17   1      211.21      309.58     45.41 o
  -2  17   1      238.02      268.68     44.84 o
  -1  17   1      333.45      417.89     50.60 o
   0  17   1      176.80      264.32     42.59 o
   1  17   1       92.14      102.75     33.76 o
   2  17   1     1151.81     1213.51     79.48 o
   3  17   1      240.60      250.96     44.30 o
   4  17   1        5.28       -6.17     31.47 o
 -12   0   2      124.48      175.09     93.06 o
 -10   0   2      410.64      543.07    106.31 o
  -8   0   2     6146.57     6407.13    170.55 o
  -6   0   2    12008.15    12710.44    254.93 o
  -4   0   2     1854.13     1846.73     59.33 o
  -2   0   2    53321.16    48103.19    729.89 o
   2   0   2     7436.98     7573.88    154.60 o
   4   0   2    78400.39    76989.89   2116.15 o
   6   0   2      529.84      552.13     22.52 o
   8   0   2    13079.18    12826.24    272.46 o
  10   0   2      866.27      990.61     80.61 o
  12   0   2       71.39       30.70     35.48 o
 -13   1   2       75.80       56.18     32.50 o
 -12   1   2      486.57      526.66     47.82 o
 -11   1   2       25.05       28.22     19.46 o
 -10   1   2     7082.20     7205.12    190.73 o
  -9   1   2      662.66      709.61     32.64 o
  -8   1   2     1574.71     1579.02     66.20 o
  -7   1   2        7.10       40.72     12.56 o
  -6   1   2    19584.64    19242.55    258.23 o
  -5   1   2     2262.65     2428.77     40.27 o
  -4   1   2    15350.96    14719.16    162.57 o
  -3   1   2     3569.93     3469.69     45.10 o
  -2   1   2     1369.33     1410.79     25.05 o
  -1   1   2      121.26      158.34      3.71 o
   0   1   2    45780.91    43937.77    279.12 o
   1   1   2      405.50      329.02      7.51 o
   2   1   2    13766.51    14550.61    360.82 o
   3   1   2     9684.29    10248.82    199.33 o
   4   1   2     8155.48     7725.32     97.54 o
   5   1   2      789.08      731.64     14.40 o
   6   1   2      485.81      406.92     13.29 o
   7   1   2       30.66       53.57     11.71 o
   8   1   2      314.04      326.36     22.37 o
   9   1   2       30.11       50.15     15.71 o
  10   1   2      173.91      145.11     30.48 o
  11   1   2      214.25      272.47     41.71 o
  12   1   2     1319.56     1250.11     81.00 o
  13   1   2        5.95       11.69     46.02 o
 -13   2   2        3.78      -13.83     31.49 o
 -12   2   2        4.03       18.17     24.31 o
 -11   2   2       92.61      179.01     28.72 o
 -10   2   2       52.39       85.97     17.82 o
  -9   2   2      419.66      457.81     36.93 o
  -8   2   2     5747.17     5756.96    108.44 o
  -7   2   2     1808.42     1756.45     42.40 o
  -6   2   2     5125.37     5174.92     82.03 o
  -5   2   2        4.06       54.61     11.45 o
  -4   2   2      784.96      804.77     17.90 o
  -3   2   2     5871.43     6337.24    116.10 o
  -2   2   2    16678.20    17150.01    143.32 o
  -1   2   2      394.24      425.24     11.26 o
   0   2   2    11480.34    11302.49    128.85 o
   1   2   2     1678.36     1630.90     34.15 o
   2   2   2     1076.52      805.63     13.45 o
   3   2   2    31015.40    32120.54    342.44 o
   4   2   2    35591.05    34459.17    408.79 o
   5   2   2      221.09      249.50     21.55 o
   6   2   2      227.48      274.62     14.27 o
   7   2   2       13.73       39.06      8.55 o
   8   2   2     9376.19     8997.99    236.81 o
   9   2   2       90.98      112.36     18.13 o
  10   2   2     1656.00     1715.96     59.84 o
  11   2   2       38.02       22.77     27.63 o
  12   2   2        0.34       -3.94     26.62 o
  13   2   2      210.90      213.53     45.82 o
 -13   3   2       27.18       65.71     55.01 o
 -12   3   2     1159.54     1214.72     70.14 o
 -11   3   2      344.52      386.76     36.46 o
 -10   3   2     5524.17     5315.91    134.30 o
  -9   3   2     2376.66     2218.14     58.98 o
  -8   3   2      469.51      480.92     29.72 o
  -7   3   2       37.78       61.62     19.63 o
  -6   3   2    14278.63    14759.42    204.90 o
  -5   3   2     3161.41     3315.98     52.42 o
  -4   3   2     6837.52     7045.40     93.89 o
  -3   3   2     4208.65     4318.66     50.59 o
  -2   3   2      423.31      407.25      9.92 o
  -1   3   2        7.55       37.34      4.76 o
   0   3   2    28437.33    28217.90    253.20 o
   1   3   2     1277.78     1524.75     18.69 o
   2   3   2     2967.27     2759.02     52.58 o
   3   3   2     6188.04     6400.86     90.02 o
   4   3   2     3909.76     3549.12     57.45 o
   5   3   2        0.06       29.80     12.61 o
   6   3   2     7093.39     7078.05    122.90 o
   7   3   2        0.09       26.84     14.91 o
   8   3   2     2068.03     1897.66     57.15 o
   9   3   2       12.86       -3.46     16.71 o
  10   3   2      450.43      483.58     31.22 o
  11   3   2      581.36      555.22     53.83 o
  12   3   2     1959.78     1839.29     99.45 o
  13   3   2       50.58      120.44     62.40 o
 -13   4   2        0.18       21.63     29.85 o
 -12   4   2        0.78       13.71     24.27 o
 -11   4   2      115.94      146.61     28.02 o
 -10   4   2      482.51      467.44     43.62 o
  -9   4   2       71.46       99.61     16.38 o
  -8   4   2      417.36      448.69     25.37 o
  -7   4   2       63.75       86.44     16.46 o
  -6   4   2     1579.32     1615.07     35.77 o
  -5   4   2      419.31      333.55     16.26 o
  -4   4   2     9781.24     9678.04    117.99 o
  -3   4   2      302.32      394.18     20.81 o
  -2   4   2    39835.71    39364.63    355.55 o
  -1   4   2     1799.99     1904.25     23.18 o
   0   4   2      224.35      283.35     13.87 o
   1   4   2     1982.78     2038.78     23.62 o
   2   4   2     2822.39     3002.31     34.31 o
   3   4   2     1448.86     1427.46     23.35 o
   4   4   2    13758.97    13251.26    143.31 o
   5   4   2     2280.48     2357.30     36.83 o
   6   4   2     3963.34     3930.28     57.43 o
   7   4   2        6.30       18.74     13.88 o
   8   4   2     6376.05     6399.53    138.70 o
   9   4   2     1143.17     1087.99     49.16 o
  10   4   2     1555.92     1496.60     58.95 o
  11   4   2       10.75       -6.94     23.21 o
  12   4   2     1424.76     1349.38    115.56 o
  13   4   2       27.64       36.26     35.33 o
 -13   5   2      332.99      311.13     74.06 o
 -12   5   2     1522.37     1487.97     76.85 o
 -11   5   2      510.88      470.48     39.54 o
 -10   5   2     2134.84     2228.57     75.22 o
  -9   5   2      450.36      561.38     29.00 o
  -8   5   2        1.59       11.99     12.12 o
  -7   5   2        2.73       40.37     18.45 o
  -6   5   2     4165.64     4189.53     74.13 o
  -5   5   2      298.75      292.67     15.23 o
  -4   5   2    17801.08    17876.06    214.63 o
  -3   5   2     2339.66     2209.72     35.80 o
  -2   5   2     7608.69     7554.45    106.59 o
  -1   5   2     2381.52     2360.98     28.61 o
   0   5   2    33845.57    34065.42    304.80 o
   1   5   2    10899.98    11408.49    236.36 o
   2   5   2      167.35      154.84      6.74 o
   3   5   2      771.62      700.14     15.36 o
   4   5   2     2926.55     2961.63     44.18 o
   5   5   2     7612.11     7458.99     99.85 o
   6   5   2     4552.09     4232.52     67.12 o
   7   5   2       32.97       32.92     16.55 o
   8   5   2     3125.12     3110.61     85.63 o
   9   5   2     1044.44      959.43     45.36 o
  10   5   2      278.31      288.13     28.29 o
  11   5   2       23.18       23.98     19.98 o
  12   5   2      261.32      291.88     44.90 o
  13   5   2       39.23      -11.93     38.89 o
 -12   6   2       12.36       -5.34     24.72 o
 -11   6   2       79.80       98.65     25.64 o
 -10   6   2      405.27      410.76     35.52 o
  -9   6   2        1.00       19.11     13.79 o
  -8   6   2     2628.57     2433.04     58.28 o
  -7   6   2     3017.03     2797.98     62.06 o
  -6   6   2     4093.03     4202.74     75.48 o
  -5   6   2      564.07      595.35     26.60 o
  -4   6   2     2944.44     2744.08     44.95 o
  -3   6   2      414.36      329.83     24.47 o
  -2   6   2    38126.92    36935.58    578.09 o
  -1   6   2      582.56      497.39     11.30 o
   0   6   2     1232.50     1234.20     19.77 o
   1   6   2     1319.48     1234.30     26.79 o
   2   6   2    11895.70    11989.58    164.41 o
   3   6   2     2860.39     2738.76     46.53 o
   4   6   2     5962.79     5942.18     81.36 o
   5   6   2     4916.36     4883.93     86.66 o
   6   6   2       56.88       76.29     14.79 o
   7   6   2     3597.65     3346.25     83.89 o
   8   6   2     1843.61     1829.36     62.39 o
   9   6   2       14.77       11.61     18.25 o
  10   6   2      397.25      418.37     33.96 o
  11   6   2       98.86      170.34     28.64 o
  12   6   2       92.07      112.09     46.99 o
 -12   7   2      963.70     1047.61     71.38 o
 -11   7   2       10.45      -11.87     25.53 o
 -10   7   2     1233.67     1243.21     55.59 o
  -9   7   2      726.81      728.50     34.30 o
  -8   7   2        6.84        5.30     13.14 o
  -7   7   2       30.27       31.40     12.76 o
  -6   7   2     5421.41     5349.10     94.06 o
  -5   7   2      304.28      322.90     28.20 o
  -4   7   2     7045.81     6979.22    102.06 o
  -3   7   2      490.27      450.22     22.16 o
  -2   7   2      493.54      405.24     21.44 o
  -1   7   2      278.50      189.20      9.22 o
   0   7   2    13304.50    13447.79    144.44 o
   1   7   2       53.50       59.11     14.47 o
   2   7   2     1623.98     1706.62     38.88 o
   3   7   2      940.22     1000.26     36.96 o
   4   7   2     2896.07     3078.26    104.91 o
   5   7   2        1.75        3.50      8.50 o
   6   7   2     3553.23     3367.64     62.28 o
   7   7   2      672.03      680.97     35.94 o
   8   7   2       19.49        9.55     17.67 o
   9   7   2      684.51      750.93     41.94 o
  10   7   2       73.58       88.44     22.93 o
  11   7   2      150.02      287.43     66.11 o
  12   7   2      149.31      208.06     53.87 o
 -12   8   2        9.23       12.89     34.72 o
 -11   8   2       39.57       58.23     31.30 o
 -10   8   2      854.51      928.05     60.75 o
  -9   8   2       60.12       52.09     42.98 o
  -8   8   2     2885.11     2955.35     83.64 o
  -7   8   2      277.81      328.99     26.93 o
  -6   8   2      269.31      249.68     33.19 o
  -5   8   2      615.16      668.29     32.89 o
  -4   8   2      680.99      737.67     37.91 o
  -3   8   2      294.08      325.20     36.96 o
  -2   8   2     3851.08     3790.79     70.86 o
  -1   8   2     2207.92     2142.38     35.72 o
   0   8   2      796.90      804.68     35.78 o
   1   8   2     1103.03     1079.13     27.55 o
   2   8   2     3547.07     3656.25     73.09 o
   3   8   2     1063.76     1095.01     43.83 o
   4   8   2     8716.98     8723.65    173.59 o
   5   8   2      836.93      900.78     42.62 o
   6   8   2      956.76      948.53     36.62 o
   7   8   2     8823.15     8484.29    216.51 o
   8   8   2     1424.41     1436.53     68.79 o
   9   8   2        1.95        1.97     20.47 o
  10   8   2     1171.51     1178.15     72.17 o
  11   8   2      567.19      578.29     59.45 o
  12   8   2       22.71       58.00     48.22 o
 -11   9   2       57.51      132.13     59.06 o
 -10   9   2       72.25      162.53     62.55 o
  -9   9   2     1821.56     1842.99     85.99 o
  -8   9   2      535.71      512.85     35.86 o
  -7   9   2      533.17      517.34     33.47 o
  -6   9   2     2574.24     2500.75     74.08 o
  -5   9   2      172.66      218.94     23.91 o
  -4   9   2      576.31      603.33     43.37 o
  -3   9   2     6514.26     6651.24    130.38 o
  -2   9   2      552.55      585.60     25.69 o
  -1   9   2     3724.52     3614.22     69.39 o
   0   9   2      397.42      340.97     12.34 o
   1   9   2     7746.51     7784.79    135.16 o
   2   9   2     6198.63     5897.63    112.63 o
   3   9   2     1834.38     1749.74     49.88 o
   4   9   2     2172.80     2238.19     61.03 o
   5   9   2      105.99      158.06     20.28 o
   6   9   2     1781.41     1719.76     56.38 o
   7   9   2      198.19      268.01     36.34 o
   8   9   2      348.10      303.49     48.47 o
   9   9   2      217.64      296.46     39.55 o
  10   9   2      427.94      393.35     50.37 o
  11   9   2       28.70        7.34     27.16 o
 -11  10   2        1.31      -11.62     30.13 o
 -10  10   2      498.84      606.69     56.26 o
  -9  10   2       54.53      103.89     33.17 o
  -8  10   2     3266.40     3263.12     99.29 o
  -7  10   2       98.82      185.75     27.41 o
  -6  10   2      117.08      156.98     25.88 o
  -5  10   2     2375.42     2383.31     72.87 o
  -4  10   2      585.17      577.03     34.87 o
  -3  10   2      940.53      921.84     41.33 o
  -2  10   2      365.33      353.24     32.05 o
  -1  10   2     4775.48     4655.26     87.99 o
   0  10   2      442.61      431.85     19.02 o
   1  10   2     4757.27     4575.69    206.47 o
   2  10   2     5363.52     5432.15    112.91 o
   3  10   2     1924.92     1887.67     56.43 o
   4  10   2     1571.68     1537.62     59.68 o
   5  10   2     2253.68     2311.10     68.55 o
   6  10   2      238.87      265.62     25.62 o
   7  10   2      740.38      713.58     50.42 o
   8  10   2      148.42      221.90     38.75 o
   9  10   2      216.72      306.68     43.97 o
  10  10   2      791.44      806.24     68.12 o
  11  10   2      163.14      216.45     50.60 o
 -10  11   2      473.96      503.61     52.87 o
  -9  11   2      963.65      963.10     63.28 o
  -8  11   2        1.66       15.18     23.95 o
  -7  11   2     1888.95     1882.85     72.18 o
  -6  11   2     3880.95     3875.86    109.35 o
  -5  11   2        0.30      -11.76     16.89 o
  -4  11   2     1657.21     1720.86     57.30 o
  -3  11   2     2089.62     1916.70     55.82 o
  -2  11   2      421.13      404.44     25.26 o
  -1  11   2      890.01      956.84     55.63 o
   0  11   2     3419.56     3332.66    102.09 o
   1  11   2     2368.88     2223.32     62.16 o
   2  11   2     3896.80     4125.91     97.11 o
   3  11   2     7560.81     7745.98    169.31 o
   4  11   2     1223.45     1286.97     48.86 o
   5  11   2        0.29       25.05     23.71 o
   6  11   2     2893.53     2869.21     85.71 o
   7  11   2      965.96     1071.76     64.04 o
   8  11   2      203.47      292.59     42.94 o
   9  11   2       40.77        8.40     26.40 o
  10  11   2      308.89      437.20     54.37 o
 -10  12   2        2.99       13.19     30.41 o
  -9  12   2      270.67      291.18     48.35 o
  -8  12   2     1395.42     1430.49     79.23 o
  -7  12   2      144.66      199.72     31.38 o
  -6  12   2        0.31      -10.32     18.83 o
  -5  12   2      806.35      812.00     44.08 o
  -4  12   2     1665.81     1663.61     57.69 o
  -3  12   2      621.00      586.19     41.67 o
  -2  12   2     4704.93     4446.48    101.45 o
  -1  12   2       40.66       78.62     21.35 o
   0  12   2     1064.41     1096.73     55.39 o
   1  12   2     3071.40     3076.49     99.15 o
   2  12   2     4929.34     4918.81    112.78 o
   3  12   2     1206.26     1215.64     49.97 o
   4  12   2      494.73      487.34     42.68 o
   5  12   2     1973.13     2021.01    130.67 o
   6  12   2      326.31      349.43     40.95 o
   7  12   2      363.77      374.73     55.38 o
   8  12   2       99.65      119.62     32.85 o
   9  12   2      398.24      396.83     52.77 o
  10  12   2      147.54      245.50     60.36 o
  -9  13   2      513.16      502.53     58.87 o
  -8  13   2      153.65      157.85     38.20 o
  -7  13   2       90.26      144.97     41.04 o
  -6  13   2      849.72      791.45     46.82 o
  -5  13   2       79.66       92.97     25.29 o
  -4  13   2     2265.27     2093.81     70.12 o
  -3  13   2       21.92       29.20     15.97 o
  -2  13   2      908.00      884.79     50.36 o
  -1  13   2      211.96      200.76     32.19 o
   0  13   2     1972.19     1927.82     76.99 o
   1  13   2        1.87      -15.45     21.67 o
   2  13   2     1380.40     1392.48     68.60 o
   3  13   2      425.45      388.14     49.28 o
   4  13   2        0.77       -7.48     16.75 o
   5  13   2      178.15      218.45     29.47 o
   6  13   2     3038.80     3058.08    120.69 o
   7  13   2      235.90      287.58     44.94 o
   8  13   2      265.17      272.23     43.94 o
   9  13   2      334.79      339.25     53.68 o
  -8  14   2      295.88      362.47     62.16 o
  -7  14   2      370.46      445.24     70.73 o
  -6  14   2       19.79       -0.55     20.49 o
  -5  14   2       87.97       99.83     38.39 o
  -4  14   2      648.83      631.04     51.37 o
  -3  14   2      292.30      270.49     37.69 o
  -2  14   2     2661.67     2701.79    104.88 o
  -1  14   2        2.04        5.03     25.29 o
   0  14   2      572.81      574.38     42.06 o
   1  14   2     1476.18     1528.35     75.14 o
   2  14   2      984.66     1001.90     61.85 o
   3  14   2      325.03      341.81     40.00 o
   4  14   2      159.68      176.62     32.30 o
   5  14   2      581.22      623.93     55.26 o
   6  14   2      210.49      333.91     42.74 o
   7  14   2      646.22      705.44     62.05 o
   8  14   2       13.23       52.07     42.06 o
  -7  15   2      862.71      723.64     95.78 o
  -6  15   2       51.58       35.76     61.53 o
  -5  15   2       60.46       92.99     28.18 o
  -4  15   2      300.83      269.88     41.75 o
  -3  15   2     2350.61     2323.61    102.32 o
  -2  15   2        0.58        9.80     22.99 o
  -1  15   2      411.45      391.13     42.70 o
   0  15   2        2.89       11.61     24.24 o
   1  15   2        2.01       28.05     27.98 o
   2  15   2      347.30      309.24     44.92 o
   3  15   2      733.05      767.13     53.58 o
   4  15   2       81.31       66.76     49.34 o
   5  15   2       89.50      118.55     40.35 o
   6  15   2     1129.77     1088.88     89.65 o
   7  15   2      657.47      642.09     75.55 o
  -5  16   2     1807.71     1711.66     96.47 o
  -4  16   2      124.35      211.66     46.02 o
  -3  16   2      341.93      375.55     50.20 o
  -2  16   2      592.13      598.29     56.89 o
  -1  16   2     1049.77     1021.25     71.38 o
   0  16   2       23.08       47.52     30.38 o
   1  16   2     1183.77     1186.65     75.32 o
   2  16   2      582.76      683.30     57.57 o
   3  16   2      353.86      421.36     47.27 o
   4  16   2       85.35       96.03     37.07 o
   5  16   2     1368.64     1429.55    100.54 o
  -3  17   2     2429.36     2435.61    124.28 o
  -2  17   2      193.13      237.97     44.04 o
  -1  17   2      602.32      510.26     55.24 o
   0  17   2      632.96      646.59     61.63 o
   1  17   2      284.19      298.00     47.24 o
   2  17   2      128.07      195.36     43.41 o
   3  17   2      558.08      549.19     63.07 o
 -13   0   3      221.15      283.37     58.93 o
 -11   0   3     1935.02     2078.76     94.24 o
  -9   0   3      305.60      324.47     33.61 o
  -7   0   3    15432.61    16132.61    415.04 o
  -5   0   3    18333.36    19363.64    504.72 o
  -3   0   3       13.77       38.25     15.02 o
  -1   0   3    20799.44    21946.46    538.79 o
   1   0   3      297.64      325.04      7.86 o
   3   0   3    45728.04    44838.57    730.93 o
   5   0   3     9759.42     9651.09    139.96 o
   7   0   3      431.76      471.39     31.20 o
   9   0   3     1871.97     1912.29    110.21 o
  11   0   3      392.66      420.73     64.41 o
  13   0   3      102.60      124.76     60.21 o
 -13   1   3        2.19      -19.60     32.22 o
 -12   1   3      136.14      201.60     36.71 o
 -11   1   3        3.14       -2.65     14.90 o
 -10   1   3       29.95       50.88     17.03 o
  -9   1   3     2246.70     2313.92     59.30 o
  -8   1   3       49.72       69.24     14.52 o
  -7   1   3      573.93      580.66     25.71 o
  -6   1   3      242.16      204.74     14.40 o
  -5   1   3    20780.14    20594.35    253.76 o
  -4   1   3       89.25      118.44     12.60 o
  -3   1   3      232.53      250.23     11.90 o
  -2   1   3    51537.24    51272.57    399.28 o
  -1   1   3     1196.77     1204.13     25.09 o
   0   1   3     2236.47     2466.55     38.32 o
   1   1   3    24965.04    24466.63    245.54 o
   2   1   3     7341.38     7484.55     93.54 o
   3   1   3    48443.58    47319.48    715.36 o
   4   1   3      193.87      195.39     14.20 o
   5   1   3      119.39      132.57      9.96 o
   6   1   3     1407.53     1455.18     34.49 o
   7   1   3     6531.70     6418.37    113.81 o
   8   1   3       18.65       25.55     16.96 o
   9   1   3      143.83      231.85     31.33 o
  10   1   3      409.30      498.66     45.94 o
  11   1   3       18.67        0.11     25.11 o
  12   1   3       87.83      203.06     58.19 o
  13   1   3     1160.13     1127.55     86.01 o
 -13   2   3      219.38      297.86     50.36 o
 -12   2   3       56.06       57.38     26.66 o
 -11   2   3     1963.57     1890.94     61.69 o
 -10   2   3       56.24       74.01     23.80 o
  -9   2   3      323.60      318.27     27.76 o
  -8   2   3       76.17       68.29     14.95 o
  -7   2   3     6825.36     6948.36    128.75 o
  -6   2   3     1147.68     1151.85     38.78 o
  -5   2   3     6575.95     6551.52     91.08 o
  -4   2   3      360.25      436.99     14.96 o
  -3   2   3    10973.31    11472.24    119.49 o
  -2   2   3     7195.24     7697.91     70.24 o
  -1   2   3    59562.15    58520.15    667.73 o
   0   2   3      329.11      320.22      8.27 o
   1   2   3      181.14      181.61      7.07 o
   2   2   3      262.10      258.77      8.01 o
   3   2   3     3809.09     3802.91     54.68 o
   4   2   3      787.56      703.52     23.27 o
   5   2   3    11936.17    11315.47    401.98 o
   6   2   3       84.82      113.01     12.81 o
   7   2   3     2053.43     1940.88     49.74 o
   8   2   3        1.33        4.57     21.97 o
   9   2   3     3061.06     2972.71     79.18 o
  10   2   3     1195.87     1160.93     66.86 o
  11   2   3      208.47      261.40     40.69 o
  12   2   3      141.33      181.86     54.01 o
  13   2   3       17.64       39.41     36.81 o
 -13   3   3        0.30       25.42     33.72 o
 -12   3   3       31.10       34.21     22.31 o
 -11   3   3      693.28      681.15     43.66 o
 -10   3   3       28.71       85.05     17.44 o
  -9   3   3     1006.76     1054.01     38.16 o
  -8   3   3      160.49      187.50     19.78 o
  -7   3   3      214.25      268.93     18.07 o
  -6   3   3     3170.29     3292.40     59.00 o
  -5   3   3     4671.62     4566.57     68.44 o
  -4   3   3        1.31       15.74      6.80 o
  -3   3   3     3194.14     3360.17     42.70 o
  -2   3   3     4691.72     4799.61     54.47 o
  -1   3   3    12399.75    12789.97    113.66 o
   0   3   3     3663.47     4266.13     42.92 o
   1   3   3       22.72       37.65      5.10 o
   2   3   3     4999.17     5284.22     54.63 o
   3   3   3    22799.54    22978.64    293.33 o
   4   3   3     1935.86     2082.35     43.92 o
   5   3   3     5959.28     5973.31    100.23 o
   6   3   3     1296.35     1183.90     34.74 o
   7   3   3     7480.67     7262.24    139.50 o
   8   3   3      871.63      838.83     35.41 o
   9   3   3     6203.40     5991.14    137.74 o
  10   3   3       41.84       43.53     23.04 o
  11   3   3      117.28      151.08     36.78 o
  12   3   3      240.86      266.70     47.67 o
  13   3   3     1374.77     1462.90     97.46 o
 -13   4   3     1376.76     1329.38     95.11 o
 -12   4   3      242.76      243.03     33.11 o
 -11   4   3     1253.52     1296.44     67.65 o
 -10   4   3       32.75       38.73     17.74 o
  -9   4   3      828.36      885.80     35.54 o
  -8   4   3     1714.76     1682.20     47.25 o
  -7   4   3     3046.53     2981.52     66.20 o
  -6   4   3      851.16      966.30     37.14 o
  -5   4   3      732.73      739.52     22.30 o
  -4   4   3     6848.01     6810.71     88.91 o
  -3   4   3     4189.63     4356.31     55.78 o
  -2   4   3     5222.36     5201.26     75.14 o
  -1   4   3    61793.43    59277.98    532.22 o
   0   4   3    13036.23    12946.93    123.10 o
   1   4   3     4299.20     4495.99     48.28 o
   2   4   3     7347.05     7604.96     80.46 o
   3   4   3    10895.06    11405.20    356.90 o
   4   4   3      166.23      256.96     15.30 o
   5   4   3      338.24      453.20     46.04 o
   6   4   3      625.97      626.40     34.54 o
   7   4   3     1346.99     1383.63     45.07 o
   8   4   3        1.37       -2.42     15.42 o
   9   4   3      751.89      764.04     42.75 o
  10   4   3      551.70      579.74     57.66 o
  11   4   3     1570.24     1560.45     81.39 o
  12   4   3        0.05      -19.70     28.30 o
  13   4   3        0.50       -3.61     30.39 o
 -13   5   3       10.87       68.09     52.36 o
 -12   5   3        1.27       40.18     38.31 o
 -11   5   3      936.73     1036.45     54.04 o
 -10   5   3      790.95      777.24     55.34 o
  -9   5   3     1332.53     1420.39     45.72 o
  -8   5   3       37.48        7.07     11.83 o
  -7   5   3      931.26      914.48     32.13 o
  -6   5   3     3518.41     3614.60     68.63 o
  -5   5   3     3408.93     3635.79     61.25 o
  -4   5   3       92.17       97.26     10.49 o
  -3   5   3    18964.37    19625.11    220.10 o
  -2   5   3      117.95      160.75     10.23 o
  -1   5   3    12262.52    12885.38    132.54 o
   0   5   3     4967.31     5036.59     78.42 o
   1   5   3    17939.48    18164.31    180.88 o
   2   5   3      209.84      226.16     11.27 o
   3   5   3     2454.68     2509.48     36.39 o
   4   5   3     8650.79     8428.08    103.53 o
   5   5   3     4443.01     4415.67     80.24 o
   6   5   3      949.04      981.51     36.05 o
   7   5   3     5046.54     4893.66    109.91 o
   8   5   3      552.27      523.24     62.26 o
   9   5   3     3976.50     3886.52    107.13 o
  10   5   3      228.46      201.84     33.46 o
  11   5   3       37.31       61.64     31.10 o
  12   5   3      261.42      227.21     43.23 o
  13   5   3      571.84      673.02     82.37 o
 -12   6   3      138.05      173.65     38.13 o
 -11   6   3     1175.33     1113.09     57.97 o
 -10   6   3      838.35      871.74     48.28 o
  -9   6   3      200.30      265.28     24.45 o
  -8   6   3     1620.08     1597.10     55.02 o
  -7   6   3     2099.79     2098.97     51.15 o
  -6   6   3      691.36      682.24     25.49 o
  -5   6   3     8244.40     8386.29    127.05 o
  -4   6   3     1630.40     1625.22     31.99 o
  -3   6   3     6022.03     6124.39    108.89 o
  -2   6   3    11495.07    12038.33    145.98 o
  -1   6   3    59753.05    59619.68    607.23 o
   0   6   3     2372.72     2268.04     32.14 o
   1   6   3     4838.42     4839.94     58.69 o
   2   6   3     1307.37     1398.42     24.13 o
   3   6   3     9197.01     9435.83    114.36 o
   4   6   3     1669.37     1664.28     33.36 o
   5   6   3     5331.80     5033.42     79.28 o
   6   6   3        2.86       27.46     25.58 o
   7   6   3      149.68      174.37     30.46 o
   8   6   3     5152.00     5054.45    144.04 o
   9   6   3     1426.14     1401.96     56.63 o
  10   6   3      289.06      281.52     30.67 o
  11   6   3      383.69      355.09     50.82 o
  12   6   3      123.95       91.59     46.26 o
 -12   7   3      265.46      198.78     49.73 o
 -11   7   3       29.06       42.28     27.64 o
 -10   7   3        4.87       45.05     21.38 o
  -9   7   3     1229.42     1298.19     45.99 o
  -8   7   3        5.91        1.73     11.36 o
  -7   7   3      379.61      400.80     23.26 o
  -6   7   3      360.17      427.59     30.07 o
  -5   7   3      872.89      778.61     32.72 o
  -4   7   3     2142.30     2097.99     39.16 o
  -3   7   3     9686.06    10023.82    187.82 o
  -2   7   3       89.39      134.97     12.80 o
  -1   7   3       25.05       26.37      6.67 o
   0   7   3     3343.91     3237.05     46.13 o
   1   7   3    11412.55    11685.15    131.93 o
   2   7   3     2490.86     2430.21     55.78 o
   3   7   3     4716.61     4841.79     65.38 o
   4   7   3       23.68       57.29     15.51 o
   5   7   3      209.52      218.24     14.35 o
   6   7   3     2531.04     2449.00     64.50 o
   7   7   3     5642.47     5268.36    123.50 o
   8   7   3      695.63      682.11     46.58 o
   9   7   3     2548.69     2427.15     80.97 o
  10   7   3      739.93      770.41     51.74 o
  11   7   3      247.17      362.87     55.69 o
  12   7   3      759.82      818.66     93.23 o
 -12   8   3        3.08      -36.22     36.22 o
 -11   8   3      990.30      999.43     67.57 o
 -10   8   3      696.63      674.23     53.83 o
  -9   8   3        2.19      -20.87     20.87 o
  -8   8   3       44.61       38.61     19.45 o
  -7   8   3     3147.64     3050.55     68.37 o
  -6   8   3      575.20      520.69     29.55 o
  -5   8   3     1824.95     1795.56     39.34 o
  -4   8   3      737.07      671.45     24.30 o
  -3   8   3       87.78       93.53     13.78 o
  -2   8   3     5458.41     5132.68     67.78 o
  -1   8   3      808.14      734.18     17.68 o
   0   8   3     3972.88     3735.96     52.85 o
   1   8   3     1814.10     1859.79     54.41 o
   2   8   3        9.18       29.83     12.57 o
   3   8   3     1009.46      933.20     33.85 o
   4   8   3     2041.84     2034.91     52.62 o
   5   8   3     8442.79     8513.17    161.08 o
   6   8   3       63.71       51.50     15.12 o
   7   8   3     2416.16     2265.07     86.50 o
   8   8   3     1296.28     1311.24     66.90 o
   9   8   3      569.81      569.55     48.31 o
  10   8   3       96.95      103.99     32.49 o
  11   8   3     2464.97     2454.06    145.69 o
  12   8   3       97.12       17.78     87.19 o
 -11   9   3      137.16      209.05     55.42 o
 -10   9   3        2.97       65.37     39.71 o
  -9   9   3     1302.00     1272.72     61.49 o
  -8   9   3        1.18       57.79     46.88 o
  -7   9   3       59.50       64.18     20.90 o
  -6   9   3      257.06      280.10     25.66 o
  -5   9   3     1296.41     1230.73     48.19 o
  -4   9   3      113.50      156.95     21.59 o
  -3   9   3      807.07      726.94     35.13 o
  -2   9   3      146.91      191.53     18.82 o
  -1   9   3       39.31       83.44     14.26 o
   0   9   3     2707.36     2552.21     42.27 o
   1   9   3     6980.68     6560.85    229.91 o
   2   9   3      191.51      232.22     20.86 o
   3   9   3     7469.40     7381.06    139.59 o
   4   9   3     1882.67     1923.17     56.28 o
   5   9   3      151.96      155.80     20.24 o
   6   9   3      145.26      176.97     31.60 o
   7   9   3     1774.84     1819.21     78.35 o
   8   9   3      287.55      311.86     38.09 o
   9   9   3     1278.19     1175.44     72.22 o
  10   9   3      134.17      148.27     38.73 o
  11   9   3      108.83      143.66     50.48 o
 -11  10   3       51.38       58.35     36.04 o
 -10  10   3      650.68      714.98     56.83 o
  -9  10   3       14.48       50.84     26.75 o
  -8  10   3     1126.84     1110.99     56.27 o
  -7  10   3     4077.00     4133.48    125.54 o
  -6  10   3       56.96       72.55     21.68 o
  -5  10   3     1242.35     1351.24     54.94 o
  -4  10   3     2807.53     2748.65    165.63 o
  -3  10   3     1005.82      959.23     38.02 o
  -2  10   3     1894.00     1814.99     50.36 o
  -1  10   3       36.65      108.61     39.57 o
   0  10   3     5514.90     5384.44     79.86 o
   1  10   3     2980.96     2894.93     65.75 o
   2  10   3     3274.21     3302.42    109.27 o
   3  10   3     1600.32     1541.14     50.86 o
   4  10   3     2456.57     2430.56     69.45 o
   5  10   3    10539.16    10269.20    211.35 o
   6  10   3     1082.61     1014.23     54.75 o
   7  10   3        0.41       -4.11     27.80 o
   8  10   3       97.02      100.11     34.01 o
   9  10   3      477.28      594.46     53.06 o
  10  10   3      682.81      694.85     74.39 o
  11  10   3      164.45      264.42     66.05 o
 -10  11   3       28.74       20.62     27.78 o
  -9  11   3      480.77      471.87     52.67 o
  -8  11   3      460.60      509.87     41.18 o
  -7  11   3      268.64      300.15     33.29 o
  -6  11   3     2424.60     2541.57     82.33 o
  -5  11   3      963.98      986.83     45.03 o
  -4  11   3      124.28      173.67     25.28 o
  -3  11   3     5967.24     6255.83    136.76 o
  -2  11   3       40.33       65.39     15.62 o
  -1  11   3       33.45      112.90     36.79 o
   0  11   3      803.78      747.14     44.39 o
   1  11   3     5096.41     4987.47    107.25 o
   2  11   3       96.83      142.37     20.91 o
   3  11   3     5133.89     5185.71    122.33 o
   4  11   3      795.72      845.80     54.34 o
   5  11   3      153.33      197.40     24.07 o
   6  11   3     1099.40      998.04     60.98 o
   7  11   3     1874.68     1820.28     83.75 o
   8  11   3       15.42       46.80     28.64 o
   9  11   3       90.51       89.69     34.15 o
  10  11   3      442.57      516.17     60.77 o
 -10  12   3      195.72      247.28     49.86 o
  -9  12   3        1.45       16.23     27.09 o
  -8  12   3      810.82      832.12     64.29 o
  -7  12   3     1672.38     1777.34     73.19 o
  -6  12   3      161.29      206.84     28.19 o
  -5  12   3      451.46      520.25     42.26 o
  -4  12   3     2608.77     2686.44     83.59 o
  -3  12   3     1346.05     1313.63     56.57 o
  -2  12   3      206.13      221.39     20.24 o
  -1  12   3     1741.80     1904.40     74.04 o
   0  12   3      786.90      713.06     45.61 o
   1  12   3     1026.37     1021.59     54.30 o
   2  12   3     1935.36     1966.56     63.25 o
   3  12   3     1031.54     1038.40     44.29 o
   4  12   3     2130.66     2109.47     70.19 o
   5  12   3     3655.64     3625.63    104.60 o
   6  12   3       50.73       99.14     28.80 o
   7  12   3       96.27      117.14     33.24 o
   8  12   3      213.98      308.72     46.63 o
   9  12   3      264.35      324.00     45.74 o
  -9  13   3      782.13      725.87     67.79 o
  -8  13   3      624.78      586.43     57.60 o
  -7  13   3      128.18      204.57     35.72 o
  -6  13   3     1251.48     1108.49     54.81 o
  -5  13   3      145.42      131.01     24.92 o
  -4  13   3       62.32       63.66     20.94 o
  -3  13   3     3668.08     3736.18    101.23 o
  -2  13   3       64.29       86.53     23.11 o
  -1  13   3        0.47       21.03     20.79 o
   0  13   3       55.49       68.68     33.98 o
   1  13   3     2378.87     2431.74    100.11 o
   2  13   3      359.01      417.30     59.17 o
   3  13   3        9.59       44.82     19.76 o
   4  13   3      850.99      829.52     43.41 o
   5  13   3      227.54      240.33     29.43 o
   6  13   3     1285.86     1327.30     77.93 o
   7  13   3      553.83      585.32     54.89 o
   8  13   3       44.99       82.71     37.44 o
   9  13   3     1091.53     1120.07     84.17 o
  -8  14   3      818.72      867.68     77.11 o
  -7  14   3      177.05      259.19     56.75 o
  -6  14   3      224.93      197.64     36.07 o
  -5  14   3        0.38       77.63     40.41 o
  -4  14   3      810.01      814.80     53.54 o
  -3  14   3      494.83      501.80     46.96 o
  -2  14   3       31.03       24.53     25.21 o
  -1  14   3      160.48      207.08     32.77 o
   0  14   3        5.43       -6.61     31.00 o
   1  14   3     1197.91     1204.82     61.65 o
   2  14   3     1392.57     1368.95     68.69 o
   3  14   3       12.00       33.93     28.84 o
   4  14   3      640.63      647.82     72.86 o
   5  14   3      728.99      812.21     75.83 o
   6  14   3      521.45      497.06     54.82 o
   7  14   3      345.61      374.20     52.75 o
   8  14   3      141.03      231.87     58.08 o
  -7  15   3        0.82        1.94     30.77 o
  -6  15   3      117.55      137.91     36.93 o
  -5  15   3       79.58       95.93     35.08 o
  -4  15   3       69.41       65.89     29.99 o
  -3  15   3      867.46      982.57     64.69 o
  -2  15   3      503.11      510.72     49.42 o
  -1  15   3      179.77      166.70     32.17 o
   0  15   3     1949.25     1981.25     93.68 o
   1  15   3      610.41      662.69     55.12 o
   2  15   3        6.99      101.04     48.47 o
   3  15   3       18.48       46.57     36.77 o
   4  15   3      619.94      513.79     52.94 o
   5  15   3        0.67       22.19     32.30 o
   6  15   3      345.53      301.75     52.40 o
   7  15   3      291.44      283.78     62.03 o
  -5  16   3        0.28       89.33     64.35 o
  -4  16   3     1057.51     1017.83     66.46 o
  -3  16   3       28.38      189.18     62.47 o
  -2  16   3      635.73      641.92     53.08 o
  -1  16   3      338.19      296.28     45.39 o
   0  16   3      312.23      293.56     42.32 o
   1  16   3      300.32      299.55     45.97 o
   2  16   3     1248.72     1257.28     79.52 o
   3  16   3       66.79      127.19     62.21 o
   4  16   3       24.89      -20.65     32.34 o
   5  16   3      608.88      757.42     89.37 o
  -3  17   3      925.04      997.07     78.14 o
  -2  17   3     1517.67     1526.88     90.32 o
  -1  17   3        2.81       18.56     30.42 o
   0  17   3     1531.29     1571.28     92.45 o
   1  17   3     1671.90     1596.28     94.00 o
   2  17   3      100.77      129.58     36.92 o
   3  17   3       67.01      159.86     51.93 o
 -12   0   4       46.29      139.51     99.67 o
 -10   0   4     4196.28     4180.59    138.98 o
  -8   0   4      130.73      164.24     24.92 o
  -6   0   4    33106.71    35161.85    666.58 o
  -4   0   4    18562.56    19433.78    301.61 o
  -2   0   4     4743.70     5002.70    134.78 o
   0   0   4     9222.24     8983.86    103.71 o
   2   0   4    14204.85    14618.45    181.42 o
   4   0   4      262.89      252.69     16.75 o
   6   0   4     7767.70     7831.06    122.99 o
   8   0   4     2353.55     2299.51    120.00 o
  10   0   4      293.48      311.29     59.24 o
  12   0   4     1284.52     1279.37    122.85 o
 -13   1   4      336.57      453.81     90.44 o
 -12   1   4     1252.61     1198.79     61.68 o
 -11   1   4      641.46      655.15     35.60 o
 -10   1   4      431.39      478.51     28.99 o
  -9   1   4      784.60      856.13     33.37 o
  -8   1   4     3341.06     3407.82     72.07 o
  -7   1   4       35.93       84.29     13.44 o
  -6   1   4    22111.24    21654.62    292.47 o
  -5   1   4      958.50      983.02     32.04 o
  -4   1   4     9693.46     9398.63    139.50 o
  -3   1   4      873.36     1054.09     28.89 o
  -2   1   4    65118.89    65579.50    587.01 o
  -1   1   4     1424.64     1541.43     23.81 o
   0   1   4        7.22       40.67      9.65 o
   1   1   4     5600.63     5693.60     56.12 o
   2   1   4    11180.88    11866.69    125.79 o
   3   1   4     3936.01     4103.46     63.92 o
   4   1   4    42869.62    42394.84    501.20 o
   5   1   4      203.73      221.26     12.79 o
   6   1   4     2395.36     2244.33     66.52 o
   7   1   4     1021.65      961.60     49.74 o
   8   1   4     9395.04     9044.05    210.72 o
   9   1   4      147.28      185.20     33.10 o
  10   1   4      325.56      372.16     58.66 o
  11   1   4        4.63       20.09     27.43 o
  12   1   4      363.13      396.98     68.92 o
  13   1   4        0.14       48.31     43.08 o
 -13   2   4        0.93       21.85     87.57 o
 -12   2   4      872.00      902.30     52.64 o
 -11   2   4       29.61       44.10     21.69 o
 -10   2   4     1198.65     1181.08     43.60 o
  -9   2   4       63.44       91.16     17.29 o
  -8   2   4        3.41       11.10     12.97 o
  -7   2   4      126.48      125.65     15.54 o
  -6   2   4     1391.12     1419.86     32.99 o
  -5   2   4        3.44       20.09      7.69 o
  -4   2   4     4113.39     4321.48     56.41 o
  -3   2   4      444.70      530.70     12.48 o
  -2   2   4     6692.25     6743.71     77.48 o
  -1   2   4     3283.35     3556.42     64.04 o
   0   2   4       33.60       26.98      4.76 o
   1   2   4     2726.96     2837.80     36.26 o
   2   2   4    25925.67    25881.67    238.81 o
   3   2   4      273.22      298.85      8.65 o
   4   2   4     1611.27     1860.24     42.32 o
   5   2   4     4063.72     3775.94    107.46 o
   6   2   4     4939.69     4622.89     85.02 o
   7   2   4     1251.53     1313.06     46.03 o
   8   2   4     5737.30     5572.58    139.41 o
   9   2   4        2.49       45.91     25.58 o
  10   2   4        0.34       33.06     27.47 o
  11   2   4       48.19      127.95     52.78 o
  12   2   4     3926.91     3762.63    159.49 o
  13   2   4        6.75        3.29     27.83 o
 -13   3   4       58.14      185.76    134.10 o
 -12   3   4      270.69      289.27     33.56 o
 -11   3   4       26.55       72.77     21.01 o
 -10   3   4       35.18       70.91     26.49 o
  -9   3   4       61.39       73.89     16.16 o
  -8   3   4      503.75      564.15     35.08 o
  -7   3   4        1.83        5.38     10.80 o
  -6   3   4     9154.48     9179.79    138.02 o
  -5   3   4    11639.48    11865.99    158.13 o
  -4   3   4        2.51       46.45     18.36 o
  -3   3   4     2388.56     2365.48     32.37 o
  -2   3   4    13415.99    13700.86    132.52 o
  -1   3   4      165.36      141.20      6.65 o
   0   3   4     4252.80     4143.73     45.30 o
   1   3   4    11199.04    11767.57    136.07 o
   2   3   4     1693.75     1721.76     25.23 o
   3   3   4      177.67      195.34     14.97 o
   4   3   4    11804.45    11766.78    166.79 o
   5   3   4      470.58      483.48     26.67 o
   6   3   4        1.51        2.80     14.53 o
   7   3   4     1045.63     1039.14     37.20 o
   8   3   4     5415.20     4972.56    111.80 o
   9   3   4      577.55      528.32     30.18 o
  10   3   4     2795.68     2731.98    107.74 o
  11   3   4      205.98      251.10     42.29 o
  12   3   4        3.46       14.58     29.73 o
  13   3   4       32.58       48.12     38.11 o
 -13   4   4      137.54      180.96     55.99 o
 -12   4   4      739.25      761.90     57.01 o
 -11   4   4      339.08      367.98     37.36 o
 -10   4   4     5316.44     5021.86    115.13 o
  -9   4   4      985.19      929.76     37.93 o
  -8   4   4       83.84      117.11     17.23 o
  -7   4   4     1059.48      954.93     31.40 o
  -6   4   4      777.44      783.11     25.11 o
  -5   4   4     1563.96     1633.68     33.86 o
  -4   4   4      110.26      128.30      9.93 o
  -3   4   4     2122.60     2174.91     33.22 o
  -2   4   4      223.09      206.44     12.31 o
  -1   4   4     1134.46     1128.91     19.06 o
   0   4   4     8833.12     8840.78     93.38 o
   1   4   4      225.55      221.98      8.89 o
   2   4   4    12857.13    12790.17    136.75 o
   3   4   4     1406.12     1205.35     21.38 o
   4   4   4      656.88      593.89     48.21 o
   5   4   4      762.93      876.32     29.15 o
   6   4   4     1181.16     1147.75     38.16 o
   7   4   4        1.31       58.97     23.34 o
   8   4   4     2336.56     2285.70     69.59 o
   9   4   4       21.74       50.52     24.78 o
  10   4   4       45.93       87.20     37.38 o
  11   4   4       31.39       16.77     28.80 o
  12   4   4     1706.72     1762.18     92.55 o
  13   4   4       34.61      106.85     51.05 o
 -12   5   4     1345.06     1254.40     84.56 o
 -11   5   4       57.52       53.66     22.56 o
 -10   5   4       43.05       90.33     20.52 o
  -9   5   4      112.34       92.65     22.13 o
  -8   5   4     5760.10     5849.87    117.86 o
  -7   5   4      454.56      426.10     23.31 o
  -6   5   4     4374.42     4429.94     81.47 o
  -5   5   4     6625.45     6701.82    102.71 o
  -4   5   4      335.27      316.39     13.53 o
  -3   5   4      861.11      877.78     20.82 o
  -2   5   4    25411.09    25634.29    276.72 o
  -1   5   4    15538.19    15727.97    169.41 o
   0   5   4     3908.66     3797.94     49.13 o
   1   5   4     1651.15     1543.35     25.78 o
   2   5   4     8970.79     8795.75    103.25 o
   3   5   4       10.78       36.75     13.47 o
   4   5   4     3627.00     3474.12     51.54 o
   5   5   4     1690.64     1693.56     44.17 o
   6   5   4      645.04      600.74     29.40 o
   7   5   4      257.62      252.02     26.02 o
   8   5   4     3932.25     3791.30     98.79 o
   9   5   4     2427.73     2365.57     75.85 o
  10   5   4     1382.88     1230.28     54.60 o
  11   5   4       53.46       56.78     53.37 o
  12   5   4       24.58       49.78     32.29 o
 -12   6   4      985.88      950.73     75.84 o
 -11   6   4      148.28      150.33     29.72 o
 -10   6   4     3881.56     3792.69     99.03 o
  -9   6   4      821.32      876.82     38.75 o
  -8   6   4      129.56      144.48     19.74 o
  -7   6   4      381.40      447.18     25.37 o
  -6   6   4     1293.00     1209.67     34.85 o
  -5   6   4     1693.97     1763.31     58.35 o
  -4   6   4     3899.29     3663.36     59.22 o
  -3   6   4       71.83       87.35     24.94 o
  -2   6   4       89.61      109.67     10.99 o
  -1   6   4     1822.13     1856.14     30.67 o
   0   6   4    20350.39    20003.58    255.72 o
   1   6   4     2152.18     2114.91     33.40 o
   2   6   4     8109.50     7949.19    100.14 o
   3   6   4      957.47      990.37     24.70 o
   4   6   4     3262.10     3196.69     88.87 o
   5   6   4      865.54      826.53     23.86 o
   6   6   4     1908.90     1796.23     53.43 o
   7   6   4        0.67       34.85     24.24 o
   8   6   4     1191.82     1132.64     48.70 o
   9   6   4        7.71       26.61     22.70 o
  10   6   4       22.95       73.41     32.41 o
  11   6   4      860.39      910.09     70.91 o
  12   6   4     1293.14     1419.67    111.00 o
 -12   7   4      511.25      446.59     63.51 o
 -11   7   4      438.12      434.21     57.83 o
 -10   7   4      852.00      881.08     48.67 o
  -9   7   4      101.17      126.44     20.31 o
  -8   7   4     4979.96     5025.08    110.47 o
  -7   7   4      833.38      835.87     32.59 o
  -6   7   4     2889.47     2846.33     62.55 o
  -5   7   4       13.38       30.55     10.23 o
  -4   7   4     2039.95     2063.89     41.27 o
  -3   7   4      931.62      948.20     25.16 o
  -2   7   4    11865.72    11775.97    148.25 o
  -1   7   4     1490.03     1578.40     28.37 o
   0   7   4     2770.24     2742.14     41.76 o
   1   7   4     6448.60     6292.14     84.25 o
   2   7   4     9662.75     9774.05    125.27 o
   3   7   4     1331.31     1354.55     28.89 o
   4   7   4     6308.63     6210.87     93.71 o
   5   7   4      737.76      694.40     21.72 o
   6   7   4      555.22      531.49     29.41 o
   7   7   4      365.36      341.29     31.73 o
   8   7   4      474.50      477.88     31.45 o
   9   7   4       22.87       26.90     19.87 o
  10   7   4      602.98      591.92     54.88 o
  11   7   4       43.98       26.54     39.64 o
  12   7   4       13.33       49.72     47.00 o
 -12   8   4      581.94      538.01     71.39 o
 -11   8   4        7.82       -0.92     36.30 o
 -10   8   4      168.46      194.76     35.25 o
  -9   8   4     3256.55     3417.67    105.95 o
  -8   8   4      237.43      258.58     33.49 o
  -7   8   4       19.29        1.36     11.37 o
  -6   8   4     3471.22     3351.55     83.56 o
  -5   8   4      241.02      237.60     22.58 o
  -4   8   4     4871.89     4840.79    149.53 o
  -3   8   4      639.83      640.21     24.69 o
  -2   8   4       71.62       86.21      9.35 o
  -1   8   4     2764.38     2844.70     45.89 o
   0   8   4     1794.55     1870.23     33.39 o
   1   8   4     2041.81     1985.78     36.18 o
   2   8   4     5193.74     5178.78     75.08 o
   3   8   4     1954.06     1952.21     39.72 o
   4   8   4       75.86       87.38     14.33 o
   5   8   4      692.26      651.45     26.26 o
   6   8   4     3450.52     3306.47     82.37 o
   7   8   4      399.07      416.76     28.30 o
   8   8   4      507.86      522.18     63.52 o
   9   8   4      262.00      300.12     42.03 o
  10   8   4      213.13      203.89     37.88 o
  11   8   4     1306.81     1279.86    103.54 o
 -11   9   4      142.27      152.48     47.22 o
 -10   9   4        1.03      -20.14     26.14 o
  -9   9   4      487.49      526.38     55.78 o
  -8   9   4     1783.65     1673.27     62.20 o
  -7   9   4      463.96      645.61     55.13 o
  -6   9   4      239.04      242.40     34.87 o
  -5   9   4     3154.81     3108.45     82.30 o
  -4   9   4      693.42      733.96     33.37 o
  -3   9   4     2512.95     2530.55     62.60 o
  -2   9   4     1925.84     1793.44     42.26 o
  -1   9   4     3550.51     3411.78     58.39 o
   0   9   4     1990.69     1987.23     37.26 o
   1   9   4     3695.96     3683.03     94.29 o
   2   9   4      372.26      378.81     25.90 o
   3   9   4      643.69      649.02     46.17 o
   4   9   4     7294.25     7157.31    144.71 o
   5   9   4      478.92      478.95     26.57 o
   6   9   4     2195.05     2267.09     83.45 o
   7   9   4     1176.43     1110.85     63.68 o
   8   9   4      554.65      514.44     44.83 o
   9   9   4        1.91       42.93     28.51 o
  10   9   4      431.57      503.53     53.33 o
  11   9   4      390.51      377.21     65.50 o
 -11  10   4      197.72      237.85     53.74 o
 -10  10   4      200.76      194.06     41.09 o
  -9  10   4      528.07      505.87     48.08 o
  -8  10   4      136.29      163.48     28.50 o
  -7  10   4     1650.10     1609.09     63.83 o
  -6  10   4     2885.63     2894.56     85.97 o
  -5  10   4       24.84       19.40     16.48 o
  -4  10   4     8310.33     8420.76    177.77 o
  -3  10   4     1068.63     1065.41     41.71 o
  -2  10   4        1.79       41.73     20.33 o
  -1  10   4     1067.96     1013.69     38.18 o
   0  10   4      789.99      754.45     45.63 o
   1  10   4        0.18       -9.89     14.91 o
   2  10   4        6.34       -6.02     13.69 o
   3  10   4     1893.29     1941.66     56.21 o
   4  10   4      278.75      331.72     27.38 o
   5  10   4      553.30      528.91     38.62 o
   6  10   4     3437.84     3465.93    114.96 o
   7  10   4      389.57      420.17     59.67 o
   8  10   4      636.25      660.14     51.08 o
   9  10   4       65.40      124.01     37.61 o
  10  10   4     1485.52     1456.14     87.06 o
  11  10   4      269.69      198.29     57.75 o
 -10  11   4       21.05       38.91     52.04 o
  -9  11   4      467.64      478.30     49.75 o
  -8  11   4     2138.88     2135.89     83.64 o
  -7  11   4       33.35       43.08     25.06 o
  -6  11   4      868.12      797.21     44.88 o
  -5  11   4     4884.90     4842.29    142.55 o
  -4  11   4     1611.93     1695.88     59.54 o
  -3  11   4     1610.11     1645.84     54.46 o
  -2  11   4     1281.61     1330.16     53.05 o
  -1  11   4      850.02      812.83     29.79 o
   0  11   4        1.06       35.77     20.14 o
   1  11   4      884.68      792.09     37.89 o
   2  11   4     1199.07     1041.66     43.39 o
   3  11   4        6.54        6.19     13.75 o
   4  11   4      296.70      278.70     26.87 o
   5  11   4     2487.14     2386.33     80.94 o
   6  11   4       15.36       21.36     25.31 o
   7  11   4      569.80      597.53     54.41 o
   8  11   4      285.28      301.96     43.02 o
   9  11   4      455.50      549.27     57.18 o
  10  11   4      990.50      997.22     79.85 o
  -9  12   4       36.72       70.68     42.20 o
  -8  12   4      880.90      869.28     56.18 o
  -7  12   4      109.91      146.93     35.50 o
  -6  12   4      939.20      911.71     46.60 o
  -5  12   4        9.66       36.08     27.84 o
  -4  12   4     5655.06     5595.50    153.66 o
  -3  12   4       11.37       28.72     16.25 o
  -2  12   4      333.83      361.60     24.18 o
  -1  12   4      126.15      175.40     28.34 o
   0  12   4     1126.74     1344.73     57.65 o
   1  12   4      118.00      140.57     26.95 o
   2  12   4      270.98      253.00     29.06 o
   3  12   4     2274.31     2137.69     68.58 o
   4  12   4        4.56       72.13     34.06 o
   5  12   4     1255.11     1380.76     57.48 o
   6  12   4     1759.55     1686.17     84.76 o
   7  12   4       82.62       83.18     31.40 o
   8  12   4        2.75      142.65     73.67 o
   9  12   4      398.02      448.07     62.54 o
  -9  13   4       50.01       84.42     38.81 o
  -8  13   4      846.26      906.26     69.83 o
  -7  13   4        8.71       19.91     22.34 o
  -6  13   4        0.42       -4.39     19.04 o
  -5  13   4     1650.56     1716.23     68.79 o
  -4  13   4      100.67      142.58     27.94 o
  -3  13   4     1056.49     1002.91     43.99 o
  -2  13   4      862.90      811.26     48.63 o
  -1  13   4        3.85       -6.17     18.76 o
   0  13   4     2501.69     2602.50     96.32 o
   1  13   4      928.88      939.47     54.06 o
   2  13   4      344.80      429.78     78.87 o
   3  13   4     1019.82      962.91     46.45 o
   4  13   4      823.71      764.32     42.03 o
   5  13   4     1031.48     1105.18     68.43 o
   6  13   4      273.64      351.96     47.13 o
   7  13   4     1628.22     1638.73     86.43 o
   8  13   4      211.32      224.55     48.25 o
  -8  14   4       45.69       83.01     53.33 o
  -7  14   4      105.63      136.42     58.80 o
  -6  14   4       44.11       34.15     33.78 o
  -5  14   4        0.43        8.64     24.44 o
  -4  14   4      714.35      786.45     55.85 o
  -3  14   4     2114.16     2043.17     91.36 o
  -2  14   4      217.57      276.82     35.05 o
  -1  14   4      261.66      275.43     36.19 o
   0  14   4     2308.78     2316.84     96.76 o
   1  14   4       26.82       83.08     42.34 o
   2  14   4     1253.96     1292.68     66.93 o
   3  14   4      152.89      156.25     25.89 o
   4  14   4       43.57       61.26     28.96 o
   5  14   4     1926.63     2040.36    116.85 o
   6  14   4     1242.78     1330.04    100.93 o
   7  14   4        2.83       52.81     40.73 o
  -6  15   4        3.78      -14.46     26.92 o
  -5  15   4     1369.38     1333.21     73.51 o
  -4  15   4       86.25      138.99     34.10 o
  -3  15   4       78.32       40.29     28.53 o
  -2  15   4      389.41      421.73     46.37 o
  -1  15   4      990.41     1035.29     67.06 o
   0  15   4     1477.00     1378.24     76.30 o
   1  15   4     1443.13     1517.64     76.77 o
   2  15   4      329.68      414.92     47.50 o
   3  15   4      135.08      193.12     35.32 o
   4  15   4       88.28       72.29     37.11 o
   5  15   4      237.00      364.56     70.40 o
   6  15   4       65.77      158.31     44.45 o
  -5  16   4       31.15       77.01     35.46 o
  -4  16   4      547.07      519.82     54.46 o
  -3  16   4     1320.79     1309.74     82.44 o
  -2  16   4       46.42      -16.01     25.27 o
  -1  16   4     1071.37     1164.36     74.50 o
   0  16   4      823.08      752.88     62.99 o
   1  16   4       62.57       89.02     35.59 o
   2  16   4      300.79      406.05    101.05 o
   3  16   4      587.00      563.70     62.86 o
   4  16   4       20.16       -2.75     26.59 o
   5  16   4      148.60      220.99     81.91 o
  -2  17   4       91.89      168.81     42.74 o
  -1  17   4      116.18      116.63     37.13 o
   0  17   4       98.22      114.58     40.37 o
   1  17   4     2913.66     2858.27    135.29 o
   2  17   4      164.75      247.07     51.24 o
 -13   0   5       54.55       -1.50     54.89 o
 -11   0   5      250.91      194.91     32.82 o
  -9   0   5      146.88      155.89     24.87 o
  -7   0   5    10868.61    11666.96    409.53 o
  -5   0   5     1800.59     1936.63     48.34 o
  -3   0   5    73336.74    70338.38    783.77 o
  -1   0   5     1957.50     1848.04     49.13 o
   1   0   5     6000.50     6578.04    141.61 o
   3   0   5    12584.73    13130.47    283.17 o
   5   0   5      102.04      119.36     26.73 o
   7   0   5    10568.61     9840.64    328.19 o
   9   0   5       85.50      134.54     56.63 o
  11   0   5      568.63      661.52     79.05 o
  13   0   5      789.83      785.55     98.64 o
 -13   1   5     1249.58     1333.87    123.47 o
 -12   1   5       86.99       44.74     32.72 o
 -11   1   5     2194.77     2254.41     67.88 o
 -10   1   5      179.98      226.04     21.66 o
  -9   1   5      186.02      259.90     21.78 o
  -8   1   5      842.79      833.41     34.23 o
  -7   1   5     5089.30     5180.19    102.30 o
  -6   1   5        2.15        1.54     11.29 o
  -5   1   5     6530.85     6804.71     93.00 o
  -4   1   5     2344.07     2535.62     43.23 o
  -3   1   5      717.02      674.39     31.31 o
  -2   1   5     1143.49      961.92     17.05 o
  -1   1   5    36813.77    35651.81    375.25 o
   0   1   5      204.03      177.65     10.86 o
   1   1   5     5802.40     6159.94     64.57 o
   2   1   5     3337.18     3566.36     41.81 o
   3   1   5     7818.31     7850.51    217.27 o
   4   1   5     1782.54     1708.36     25.07 o
   5   1   5     1474.08     1425.41     33.18 o
   6   1   5     2575.65     2465.55     66.72 o
   7   1   5     2567.24     2306.88     80.55 o
   8   1   5     1374.26     1361.27     77.78 o
   9   1   5      159.15      210.25     32.51 o
  10   1   5      336.53      370.80     43.44 o
  11   1   5     1329.61     1385.22     79.23 o
  12   1   5      402.65      366.80     52.70 o
  13   1   5        9.30       32.28     37.47 o
 -13   2   5       85.50       70.64     51.76 o
 -12   2   5       68.67       74.64     33.75 o
 -11   2   5      159.19      148.87     22.92 o
 -10   2   5       44.98       54.26     16.75 o
  -9   2   5     1915.54     1952.30     53.95 o
  -8   2   5      637.76      718.10     29.08 o
  -7   2   5     1776.56     1749.71     41.88 o
  -6   2   5      186.66      191.65     17.94 o
  -5   2   5     7182.10     7355.47    100.58 o
  -4   2   5       62.58       62.71     10.71 o
  -3   2   5    13650.07    13091.40    124.54 o
  -2   2   5      587.56      546.62     22.78 o
  -1   2   5     3763.19     3788.63     39.87 o
   0   2   5     4707.01     4759.32     57.61 o
   1   2   5     2742.16     2751.73     41.69 o
   2   2   5      923.35      967.50     17.79 o
   3   2   5    26610.09    26551.48    251.96 o
   4   2   5      518.36      513.35     28.25 o
   5   2   5     2955.39     2865.16     56.20 o
   6   2   5     7026.20     6819.82    181.30 o
   7   2   5     8216.74     8245.53    305.70 o
   8   2   5       39.38       37.06     12.79 o
   9   2   5     1066.01     1041.81     61.00 o
  10   2   5      623.13      633.92     57.87 o
  11   2   5      302.68      276.96     44.16 o
  12   2   5        9.56      138.22     79.87 o
  13   2   5      588.45      689.91     74.50 o
 -13   3   5      636.54      632.22    198.59 o
 -12   3   5        2.55       11.26     28.80 o
 -11   3   5     2734.00     2646.22     80.08 o
 -10   3   5      304.95      314.45     25.82 o
  -9   3   5      895.80      919.94     36.82 o
  -8   3   5       34.70       48.11     17.45 o
  -7   3   5     7112.01     6948.17    140.10 o
  -6   3   5       11.09       50.33     18.87 o
  -5   3   5      662.64      679.72     20.48 o
  -4   3   5     4253.71     4183.24     58.04 o
  -3   3   5       19.20       31.30     12.20 o
  -2   3   5     2210.18     2019.96     26.80 o
  -1   3   5    15768.47    16307.85    161.80 o
   0   3   5     2036.34     2080.52     28.72 o
   1   3   5    13473.67    13888.10    174.15 o
   2   3   5       17.65       48.55      6.28 o
   3   3   5     1217.62     1294.58     24.75 o
   4   3   5      784.87      959.82     26.99 o
   5   3   5     2789.80     2788.59     59.51 o
   6   3   5     2050.27     2037.53     98.42 o
   7   3   5     7179.19     6616.08    187.16 o
   8   3   5       65.08       96.82     23.06 o
   9   3   5        5.03       23.31     30.97 o
  10   3   5       19.42       29.85     28.63 o
  11   3   5     2558.48     2512.41    118.84 o
  12   3   5      199.37      304.17     50.53 o
  13   3   5      270.34      327.00     55.88 o
 -13   4   5       97.21       13.72     63.12 o
 -12   4   5      247.63      270.32     48.77 o
 -11   4   5       55.93       43.70     23.27 o
 -10   4   5      130.84      167.84     21.46 o
  -9   4   5     4638.73     4662.19    102.74 o
  -8   4   5     3664.52     3519.19     77.62 o
  -7   4   5     4050.85     3984.09     79.56 o
  -6   4   5     2470.28     2361.29     48.76 o
  -5   4   5      421.84      473.87     23.62 o
  -4   4   5     1538.67     1574.81     34.18 o
  -3   4   5     7992.67     8453.55    132.55 o
  -2   4   5     2446.97     2352.67     33.87 o
  -1   4   5     3266.72     3393.38     45.73 o
   0   4   5     3476.34     3581.74     46.19 o
   1   4   5     9871.29     9770.58    112.81 o
   2   4   5     2377.57     2563.13     38.09 o
   3   4   5    33852.24    33577.95    438.26 o
   4   4   5     3002.48     2899.83     38.99 o
   5   4   5       25.49       37.54     21.39 o
   6   4   5     3303.01     3302.02     75.64 o
   7   4   5    11989.01    11552.76    388.96 o
   8   4   5      554.86      529.62     34.92 o
   9   4   5     2145.22     2032.62     63.99 o
  10   4   5        6.85      -26.27     26.27 o
  11   4   5       82.03      149.17     36.51 o
  12   4   5        7.63       44.44     52.91 o
 -12   5   5       31.33       70.48     34.15 o
 -11   5   5     1074.71     1168.94     64.41 o
 -10   5   5     1212.38     1247.68     48.66 o
  -9   5   5      292.84      361.26     26.65 o
  -8   5   5      119.29      124.67     19.01 o
  -7   5   5     5933.28     5835.26    109.74 o
  -6   5   5        5.21       13.21     10.52 o
  -5   5   5     2690.80     2747.11     51.71 o
  -4   5   5       76.91      106.61     10.03 o
  -3   5   5       63.12       66.19     10.63 o
  -2   5   5     7161.25     7282.44     90.63 o
  -1   5   5    19289.12    19216.67    216.78 o
   0   5   5     5437.70     5343.90     69.38 o
   1   5   5    17108.94    17494.40    199.56 o
   2   5   5     1321.98     1376.39     26.62 o
   3   5   5      911.59      936.44     21.86 o
   4   5   5     1126.33     1114.78     24.01 o
   5   5   5     6145.41     6142.44    116.01 o
   6   5   5      209.05      283.41     36.53 o
   7   5   5       38.39       61.90     20.16 o
   8   5   5        4.18       47.75     17.48 o
   9   5   5       13.13       88.29     29.23 o
  10   5   5      302.18      316.69     42.84 o
  11   5   5      911.06      903.67     68.85 o
  12   5   5       24.59       72.44     34.82 o
 -12   6   5       16.94       83.99     44.61 o
 -11   6   5        4.13       17.59     23.21 o
 -10   6   5      194.03      242.29     27.45 o
  -9   6   5     2380.12     2489.48     69.42 o
  -8   6   5       48.42       63.41     16.43 o
  -7   6   5     1295.12     1329.40     39.87 o
  -6   6   5      889.43      911.57     41.54 o
  -5   6   5     1407.07     1402.41     34.88 o
  -4   6   5     1168.13     1228.54     46.96 o
  -3   6   5     7764.14     7681.39    104.78 o
  -2   6   5      574.83      615.24     23.77 o
  -1   6   5     4105.86     4321.66     61.24 o
   0   6   5     4936.52     5175.45     71.13 o
   1   6   5    12379.27    12621.52    155.70 o
   2   6   5     5695.34     5511.54     78.20 o
   3   6   5    18670.73    19068.71    239.45 o
   4   6   5       99.04      139.21     19.32 o
   5   6   5      726.81      702.60     30.42 o
   6   6   5      623.78      608.26     33.24 o
   7   6   5     3352.56     3245.45     99.55 o
   8   6   5      504.04      546.88     33.48 o
   9   6   5      441.82      450.78     44.53 o
  10   6   5       13.61       16.83     20.75 o
  11   6   5      189.54      250.63     42.89 o
  12   6   5      205.65      366.57     68.77 o
 -12   7   5      116.69      103.37     49.20 o
 -11   7   5      396.11      477.72     57.43 o
 -10   7   5     1650.65     1612.23     58.05 o
  -9   7   5        0.04       -1.77     16.27 o
  -8   7   5      472.58      441.07     27.23 o
  -7   7   5     4316.71     4162.78     91.77 o
  -6   7   5     1157.90     1115.60     35.15 o
  -5   7   5     3200.83     3105.15     63.33 o
  -4   7   5      176.63      227.37     28.42 o
  -3   7   5      357.45      344.55     14.86 o
  -2   7   5      122.19      101.48     12.03 o
  -1   7   5     9440.54     9579.26    128.00 o
   0   7   5      354.63      322.04     15.92 o
   1   7   5     4117.35     4069.44     63.13 o
   2   7   5      249.04      300.97     18.28 o
   3   7   5     1864.69     1853.59     37.81 o
   4   7   5       79.26       96.19     10.84 o
   5   7   5     3206.24     3294.22     76.49 o
   6   7   5      308.52      291.13     25.07 o
   7   7   5      422.03      429.72     30.38 o
   8   7   5      195.75      272.08     35.59 o
   9   7   5       69.20      116.50     27.30 o
  10   7   5     1026.60     1055.94     62.15 o
  11   7   5      431.98      484.68     71.30 o
  12   7   5        0.55       86.09     86.03 o
 -11   8   5        3.32       -3.20     34.98 o
 -10   8   5       77.92       96.09     45.35 o
  -9   8   5      727.04      792.57     44.35 o
  -8   8   5        4.07        8.69     17.42 o
  -7   8   5      364.89      384.45     23.04 o
  -6   8   5     1184.58     1054.98     53.85 o
  -5   8   5     1416.04     1315.18     42.06 o
  -4   8   5        3.59       15.94     17.76 o
  -3   8   5     8386.63     8313.75    124.39 o
  -2   8   5      617.53      606.34     19.53 o
  -1   8   5     1895.42     1908.49     36.89 o
   0   8   5     3642.27     3405.19     57.27 o
   1   8   5     1816.34     1889.49     47.03 o
   2   8   5    12882.06    12871.69    177.05 o
   3   8   5     1998.62     1976.41     51.10 o
   4   8   5     2885.12     2790.43     53.15 o
   5   8   5     1661.04     1597.22     40.27 o
   6   8   5     2946.45     2942.45     78.27 o
   7   8   5      576.06      554.44     40.06 o
   8   8   5     1016.89     1018.88     59.55 o
   9   8   5     2674.11     2696.92    103.26 o
  10   8   5      257.39      258.02     39.26 o
  11   8   5       42.13      137.43     51.11 o
 -11   9   5      118.91      177.56     97.55 o
 -10   9   5      645.30      731.23     65.79 o
  -9   9   5        5.12       -0.31     19.53 o
  -8   9   5      107.16      193.04     32.56 o
  -7   9   5      795.44      817.94     41.83 o
  -6   9   5      236.11      221.78     25.32 o
  -5   9   5     2983.83     3065.21     83.37 o
  -4   9   5      405.95      396.89     30.70 o
  -3   9   5      167.61      216.04     25.03 o
  -2   9   5     1171.08     1108.60     28.51 o
  -1   9   5      623.65      622.59     21.78 o
   0   9   5        6.58       56.59     22.35 o
   1   9   5      738.46      714.19     34.77 o
   2   9   5     2706.12     2574.85     49.60 o
   3   9   5      484.56      477.04     35.68 o
   4   9   5       15.88       30.20     16.12 o
   5   9   5     6552.85     6381.82    135.07 o
   6   9   5      229.32      211.56     33.04 o
   7   9   5     3711.35     3677.23    124.31 o
   8   9   5      397.42      492.28     47.46 o
   9   9   5      267.47      305.34     44.26 o
  10   9   5      497.11      553.28     57.12 o
  11   9   5      677.47      655.70    110.44 o
 -10  10   5      405.80      440.14     59.84 o
  -9  10   5      306.86      311.86     35.22 o
  -8  10   5        6.94       39.76     22.33 o
  -7  10   5        0.83       -1.51     18.87 o
  -6  10   5     1635.28     1598.04     58.82 o
  -5  10   5      694.57      683.31     38.82 o
  -4  10   5     1295.45     1305.52     47.39 o
  -3  10   5     7786.65     7753.67    160.03 o
  -2  10   5     1038.26     1009.81     39.24 o
  -1  10   5     2541.01     2485.18     49.98 o
   0  10   5     2095.42     2080.16     43.20 o
   1  10   5     1454.95     1359.39     33.04 o
   2  10   5      830.58      860.06     37.02 o
   3  10   5     5302.23     5278.66    117.77 o
   4  10   5     6658.44     6661.00    244.21 o
   5  10   5     2403.61     2281.06     68.17 o
   6  10   5      654.89      744.47     60.39 o
   7  10   5      453.96      489.78     69.54 o
   8  10   5      924.44      980.26     62.35 o
   9  10   5     1082.36     1065.83    112.35 o
  10  10   5       23.60        9.38     27.54 o
 -10  11   5      187.20      256.46     53.09 o
  -9  11   5      335.30      320.53     53.13 o
  -8  11   5      404.14      400.37     36.42 o
  -7  11   5      237.04      257.74     31.74 o
  -6  11   5       81.02      121.91     42.75 o
  -5  11   5     3100.55     3279.77     96.00 o
  -4  11   5     3969.83     3919.62    123.36 o
  -3  11   5      339.85      317.11     26.16 o
  -2  11   5     2088.06     1995.23     58.38 o
  -1  11   5     5333.49     5246.59    109.07 o
   0  11   5     3556.97     3311.76     63.80 o
   1  11   5     5677.48     5681.21    122.72 o
   2  11   5      312.43      297.95     24.20 o
   3  11   5        1.11      -17.12     17.12 o
   4  11   5       25.07       48.65     27.85 o
   5  11   5     5340.47     5348.94    166.71 o
   6  11   5       20.69        7.10     21.50 o
   7  11   5      747.03      681.31     54.92 o
   8  11   5       73.66       37.06     30.33 o
   9  11   5      116.36      233.28     43.57 o
  10  11   5       48.57       28.78     31.64 o
  -9  12   5     1108.68     1190.60     91.57 o
  -8  12   5      154.64      164.48     32.56 o
  -7  12   5      223.33      297.73     37.66 o
  -6  12   5     1614.10     1509.46     63.50 o
  -5  12   5      804.75      783.16     45.92 o
  -4  12   5      394.87      396.51     32.05 o
  -3  12   5     5068.05     5062.01    124.61 o
  -2  12   5     1550.11     1588.07     53.07 o
  -1  12   5       18.90       48.80     31.26 o
   0  12   5      325.76      350.45     34.33 o
   1  12   5     8776.30     8564.54    195.36 o
   2  12   5       13.96       16.75     15.17 o
   3  12   5      216.63      260.84     38.49 o
   4  12   5      232.63      240.46     26.91 o
   5  12   5        3.00       38.24     27.51 o
   6  12   5     2262.00     2375.72    144.80 o
   7  12   5        3.10       67.50     31.01 o
   8  12   5       63.52       87.86     33.15 o
   9  12   5      429.31      426.35     54.58 o
  -8  13   5      140.01      170.64     43.63 o
  -7  13   5      511.94      515.47     41.57 o
  -6  13   5       88.61      134.39     33.00 o
  -5  13   5     1149.60     1271.04     71.22 o
  -4  13   5     1079.94     1172.15     52.04 o
  -3  13   5     1162.90     1140.73     47.24 o
  -2  13   5      179.29      212.10     37.72 o
  -1  13   5     2132.91     2111.51     85.88 o
   0  13   5        9.29       25.62     26.18 o
   1  13   5      928.88      937.05     60.65 o
   2  13   5        4.27       -1.11     16.24 o
   3  13   5        1.18      -17.12     17.12 o
   4  13   5      722.10      715.11     49.78 o
   5  13   5      974.42      938.77     61.58 o
   6  13   5       92.42      157.07     44.98 o
   7  13   5      141.50      135.71     36.26 o
   8  13   5      555.61      638.77     62.45 o
  -7  14   5       40.29       31.81     35.45 o
  -6  14   5      101.91       90.58     30.71 o
  -5  14   5       25.97       -4.86     21.64 o
  -4  14   5      573.19      606.95     51.74 o
  -3  14   5       50.48       86.07     32.41 o
  -2  14   5       23.97       29.89     24.27 o
  -1  14   5       32.02       13.73     21.35 o
   0  14   5     1685.25     1731.79     79.97 o
   1  14   5      388.89      425.01     44.64 o
   2  14   5      257.09      299.02     50.53 o
   3  14   5      535.91      566.12     56.72 o
   4  14   5      253.20      281.17     48.04 o
   5  14   5      166.90      269.13     55.46 o
   6  14   5      738.10      767.29     74.95 o
   7  14   5       20.54       38.80     39.14 o
  -6  15   5      114.91      146.42     43.75 o
  -5  15   5       13.79       30.33     30.68 o
  -4  15   5      348.87      457.27     48.74 o
  -3  15   5       48.66       70.00     27.81 o
  -2  15   5      574.25      588.85     52.86 o
  -1  15   5        5.55       18.73     27.48 o
   0  15   5      104.02      179.86     35.40 o
   1  15   5     2580.50     2738.58    112.36 o
   2  15   5      685.21      721.82     68.38 o
   3  15   5       56.87      109.87     35.80 o
   4  15   5      273.90      378.34     56.99 o
   5  15   5     1622.73     1565.69    109.23 o
   6  15   5      465.38      506.92     69.52 o
  -4  16   5      297.70      347.69     47.63 o
  -3  16   5      108.93      126.39     53.18 o
  -2  16   5     1002.66      965.83     69.27 o
  -1  16   5      321.29      412.93     50.56 o
   0  16   5     1966.10     2109.45    106.74 o
   1  16   5      464.27      413.08     49.15 o
   2  16   5       40.17       10.39     25.38 o
   3  16   5      280.75      372.68     59.65 o
   4  16   5      470.82      382.69     59.59 o
  -1  17   5      284.61      288.09     48.12 o
   0  17   5       38.33       55.09     32.61 o
   1  17   5      206.75      166.23     63.97 o
 -12   0   6     2313.95     2089.45    134.11 o
 -10   0   6      417.54      366.99     35.30 o
  -8   0   6      813.94      893.22     43.39 o
  -6   0   6     5136.87     5119.18    111.11 o
  -4   0   6     1499.39     1201.01     61.05 o
  -2   0   6    44505.70    43889.42   1241.45 o
   0   0   6     1712.11     1685.24     32.38 o
   2   0   6    12650.74    12592.34    261.27 o
   4   0   6       13.20       26.60     12.74 o
   6   0   6     3537.22     3661.67    145.92 o
   8   0   6       96.57       85.85     38.07 o
  10   0   6      551.05      649.48     75.73 o
  12   0   6       28.33       63.12     77.34 o
 -13   1   6        0.46       32.44     47.72 o
 -12   1   6      112.72      213.76     38.95 o
 -11   1   6       96.12      133.75     31.87 o
 -10   1   6     1418.23     1585.78     49.66 o
  -9   1   6      114.25      168.66     18.76 o
  -8   1   6     1440.41     1484.09     45.50 o
  -7   1   6      109.29      115.42     13.73 o
  -6   1   6     1421.62     1416.21     31.82 o
  -5   1   6     1594.66     1669.04     29.66 o
  -4   1   6    16382.32    16199.45    174.62 o
  -3   1   6     1157.95     1201.99     71.35 o
  -2   1   6    20149.30    20718.14    237.09 o
  -1   1   6      375.06      486.27     12.79 o
   0   1   6     2301.14     2188.93     28.43 o
   1   1   6     4966.01     5103.04    112.63 o
   2   1   6    21865.18    22613.16    238.41 o
   3   1   6       80.69       94.88     10.80 o
   4   1   6     1202.62     1074.55     19.20 o
   5   1   6      403.53      443.94     18.99 o
   6   1   6     8737.14     8455.27    137.85 o
   7   1   6      710.38      627.23     24.27 o
   8   1   6     8065.53     7652.86    239.07 o
   9   1   6      223.32      265.47     36.84 o
  10   1   6       18.43      -27.76     27.76 o
  11   1   6        8.14      -21.60     28.87 o
  12   1   6     2191.80     2295.54    123.80 o
  13   1   6      131.65      125.00     44.07 o
 -13   2   6       47.35       71.46     53.66 o
 -12   2   6     1327.98     1195.26     88.30 o
 -11   2   6      176.34      233.06     27.89 o
 -10   2   6        1.92       39.83     15.68 o
  -9   2   6      112.05      122.41     17.04 o
  -8   2   6     2742.02     2735.21     68.43 o
  -7   2   6       92.78      120.25     13.61 o
  -6   2   6     7470.75     7592.21    114.86 o
  -5   2   6     2707.05     2644.07     50.14 o
  -4   2   6      315.60      348.36     16.01 o
  -3   2   6     8270.02     8627.32    147.73 o
  -2   2   6    19847.11    19568.16    245.01 o
  -1   2   6      235.20      321.44     11.73 o
   0   2   6     1073.58     1142.77     23.02 o
   1   2   6      568.01      619.88     19.21 o
   2   2   6     3113.39     3348.68     51.98 o
   3   2   6     1366.58     1358.81     23.91 o
   4   2   6     4277.64     4275.23    100.67 o
   5   2   6       89.82      142.17     13.93 o
   6   2   6     6252.95     6087.08    113.73 o
   7   2   6     1702.91     1607.40     44.78 o
   8   2   6     2513.96     2596.47    142.97 o
   9   2   6      818.94      788.26     53.89 o
  10   2   6     2448.96     2506.44    110.71 o
  11   2   6       65.92      134.30     45.30 o
  12   2   6       46.16       87.17     36.36 o
 -12   3   6        2.22        2.93     25.84 o
 -11   3   6       31.29       37.64     27.42 o
 -10   3   6      352.65      318.42     25.21 o
  -9   3   6        4.04        8.38     12.40 o
  -8   3   6     1061.32     1057.86     38.48 o
  -7   3   6      767.52      769.88     35.44 o
  -6   3   6      863.22      841.93     25.33 o
  -5   3   6      401.60      431.54     20.41 o
  -4   3   6      580.25      678.50     16.16 o
  -3   3   6       11.77       15.34      8.14 o
  -2   3   6     3346.15     3077.17     58.26 o
  -1   3   6     7353.81     7647.33    115.77 o
   0   3   6     2830.64     2831.33     39.37 o
   1   3   6     2662.17     2999.24     43.47 o
   2   3   6    32521.75    32613.51    369.93 o
   3   3   6     1287.84     1377.93     26.69 o
   4   3   6      469.94      418.23     19.05 o
   5   3   6        0.55       -4.67     13.28 o
   6   3   6     7387.40     7419.76    140.51 o
   7   3   6      944.91      817.11     56.23 o
   8   3   6     2529.92     2477.80     68.39 o
   9   3   6       92.59      177.39     45.19 o
  10   3   6      153.49      240.46     60.43 o
  11   3   6       41.08       53.38     35.20 o
  12   3   6     2148.04     2069.00    120.06 o
 -12   4   6      705.63      626.25     66.73 o
 -11   4   6     1088.75      973.43     52.15 o
 -10   4   6       48.99       80.89     23.52 o
  -9   4   6       36.32       42.92     15.27 o
  -8   4   6     3411.99     3502.89     76.91 o
  -7   4   6       25.93       51.25     15.21 o
  -6   4   6     4702.37     4626.90     81.72 o
  -5   4   6     1021.50      919.24     23.50 o
  -4   4   6     2206.84     2278.36     40.86 o
  -3   4   6     2232.81     2136.74     33.85 o
  -2   4   6    13966.55    14158.16    159.60 o
  -1   4   6     9972.59     9894.55    116.64 o
   0   4   6     5284.75     5314.53     68.79 o
   1   4   6      334.11      423.74     14.91 o
   2   4   6     5749.20     5915.16    150.09 o
   3   4   6    15209.04    15851.96    231.07 o
   4   4   6     8841.42     8672.31    106.29 o
   5   4   6      244.35      229.17     20.71 o
   6   4   6      245.79      225.43     23.59 o
   7   4   6      347.98      394.72     31.23 o
   8   4   6     2159.51     2059.97     63.65 o
   9   4   6       17.03        3.26     13.93 o
  10   4   6     1389.88     1369.54     77.15 o
  11   4   6        0.25       11.04     27.28 o
  12   4   6      206.99      246.32     50.84 o
 -12   5   6        0.88       43.68     46.93 o
 -11   5   6      201.38      241.43     31.27 o
 -10   5   6     1170.68     1128.86     51.27 o
  -9   5   6       84.91      133.81     18.68 o
  -8   5   6      629.91      623.98     29.82 o
  -7   5   6     1806.11     1722.65     45.33 o
  -6   5   6     2650.86     2624.89     55.41 o
  -5   5   6      931.48      958.97     26.89 o
  -4   5   6     1415.80     1536.29     62.94 o
  -3   5   6        1.42       -6.54      6.54 o
  -2   5   6      588.33      667.85     16.98 o
  -1   5   6       41.12      127.07      9.98 o
   0   5   6     8020.69     8270.70    106.38 o
   1   5   6     1750.94     1818.24     33.94 o
   2   5   6    29931.32    30024.30    378.42 o
   3   5   6     5209.41     5199.95     78.07 o
   4   5   6      226.59      257.25     22.93 o
   5   5   6      345.09      367.82     25.02 o
   6   5   6     2616.03     2639.98     70.28 o
   7   5   6      520.46      517.85     32.87 o
   8   5   6      311.97      280.38     26.87 o
   9   5   6       86.62      128.80     21.56 o
  10   5   6      167.20      189.58     36.22 o
  11   5   6      117.51      113.41     36.16 o
  12   5   6      973.61      815.16     82.71 o
 -12   6   6     1450.78     1436.64    121.20 o
 -11   6   6      132.67      161.54     32.64 o
 -10   6   6       35.09       65.95     34.93 o
  -9   6   6      587.04      571.25     32.37 o
  -8   6   6     6728.10     6659.90    136.80 o
  -7   6   6      293.63      310.98     21.35 o
  -6   6   6     4705.14     4615.54     88.87 o
  -5   6   6      831.32      850.47     31.20 o
  -4   6   6     2950.03     2740.20     54.77 o
  -3   6   6     1145.47     1110.23     25.55 o
  -2   6   6     3723.24     3590.73     56.34 o
  -1   6   6     1602.12     1577.92     55.97 o
   0   6   6      192.98      189.40     12.24 o
   1   6   6      898.62      911.52     26.61 o
   2   6   6     1600.95     1709.95     35.52 o
   3   6   6      644.99      701.16     27.05 o
   4   6   6     4542.58     4571.26     75.13 o
   5   6   6       87.06       79.44     17.27 o
   6   6   6       65.14       59.93     18.38 o
   7   6   6       80.94      147.80     21.96 o
   8   6   6     1918.47     1694.20     59.93 o
   9   6   6      443.92      415.84     34.93 o
  10   6   6      740.21      697.08     60.13 o
  11   6   6       42.91       45.14     40.60 o
  12   6   6      331.38      446.01     74.79 o
 -12   7   6       51.56      108.36     50.05 o
 -11   7   6       72.17       99.12     50.77 o
 -10   7   6     2111.66     1897.57     98.03 o
  -9   7   6        6.70       -5.96     16.28 o
  -8   7   6     1227.25     1142.17     40.33 o
  -7   7   6     1124.54     1196.68     38.88 o
  -6   7   6     3009.95     2783.02     63.85 o
  -5   7   6      789.44      733.71     29.97 o
  -4   7   6     6235.83     6154.14    100.48 o
  -3   7   6     3738.20     3793.13     63.93 o
  -2   7   6      653.70      631.77     20.60 o
  -1   7   6      470.82      497.86     22.76 o
   0   7   6     4264.29     4096.08     64.77 o
   1   7   6     6474.96     6374.83    109.21 o
   2   7   6     7822.85     7786.67    116.63 o
   3   7   6     5692.50     5686.31     91.66 o
   4   7   6        6.89       33.72     15.87 o
   5   7   6     1926.16     1848.97     56.50 o
   6   7   6     7085.63     7181.17    317.41 o
   7   7   6     1003.68      944.86     48.75 o
   8   7   6     1284.06     1211.27     63.32 o
   9   7   6     1363.88     1328.16     97.86 o
  10   7   6      174.35      228.16     51.84 o
  11   7   6      781.77      750.66     78.79 o
 -11   8   6      440.07      481.76    116.26 o
 -10   8   6       55.82      135.50     34.12 o
  -9   8   6      286.47      291.19     34.60 o
  -8   8   6      736.27      779.56     35.66 o
  -7   8   6       13.44       50.60     15.06 o
  -6   8   6      866.64      886.05     31.77 o
  -5   8   6      572.47      582.70     36.68 o
  -4   8   6      154.77      186.32     15.75 o
  -3   8   6       93.97      125.86     12.48 o
  -2   8   6     2796.06     2717.35     52.38 o
  -1   8   6     2584.59     2608.45     48.68 o
   0   8   6     4373.21     4297.23     71.20 o
   1   8   6     1512.59     1423.28     34.09 o
   2   8   6      974.29      929.62     27.41 o
   3   8   6      154.52      147.24     13.34 o
   4   8   6     6023.46     5838.84     99.98 o
   5   8   6      549.34      553.85     33.36 o
   6   8   6      430.40      404.97     31.55 o
   7   8   6      690.43      741.86     39.50 o
   8   8   6      281.33      332.06     46.78 o
   9   8   6       21.68       56.41     29.70 o
  10   8   6      628.73      662.31     79.24 o
  11   8   6       21.99       54.90     88.68 o
 -11   9   6      137.78      189.43    109.27 o
 -10   9   6      339.14      252.75     45.88 o
  -9   9   6        8.54       53.97     27.48 o
  -8   9   6      140.35      200.97     28.23 o
  -7   9   6      928.99     1063.65     48.38 o
  -6   9   6        1.25       20.08     16.52 o
  -5   9   6      268.42      273.79     18.40 o
  -4   9   6     6870.60     6590.99    115.62 o
  -3   9   6        0.44       14.61      9.66 o
  -2   9   6     2020.95     1945.13     43.51 o
  -1   9   6      608.40      560.45     28.45 o
   0   9   6     2368.47     2316.48     47.80 o
   1   9   6     2450.29     2349.27     47.75 o
   2   9   6      835.71      820.27     27.22 o
   3   9   6     1207.79     1217.35     34.46 o
   4   9   6       75.73      101.66     30.66 o
   5   9   6     1021.94     1028.99     56.40 o
   6   9   6     2517.51     2577.75     96.28 o
   7   9   6        5.65       56.39     29.68 o
   8   9   6     4433.13     4429.94    151.99 o
   9   9   6      133.45      264.31     58.84 o
  10   9   6        0.52        1.96     47.47 o
  11   9   6      333.72      343.83     73.04 o
 -10  10   6       15.80      122.08     40.78 o
  -9  10   6      708.77      808.56     60.77 o
  -8  10   6      230.63      247.56     31.83 o
  -7  10   6       17.25       -3.84     16.30 o
  -6  10   6      182.59      215.08     26.39 o
  -5  10   6     6473.57     6408.77    147.56 o
  -4  10   6      229.21      281.44     24.42 o
  -3  10   6      883.88      873.59     37.19 o
  -2  10   6     2694.51     2599.13     68.48 o
  -1  10   6     1446.36     1457.98     36.86 o
   0  10   6      248.10      252.22     22.48 o
   1  10   6     2334.12     2203.48     49.69 o
   2  10   6     1849.97     1788.56     58.99 o
   3  10   6      235.09      222.98     23.99 o
   4  10   6     1688.49     1690.74     54.50 o
   5  10   6      351.62      383.24     40.44 o
   6  10   6      590.23      619.30     50.01 o
   7  10   6      421.12      447.92     46.01 o
   8  10   6       16.14       16.81     24.39 o
   9  10   6        0.26       56.07     34.22 o
  10  10   6     1536.36     1597.80    198.19 o
 -10  11   6      557.98      667.20    130.03 o
  -9  11   6       55.42       61.82     33.69 o
  -8  11   6      106.22      203.37     52.04 o
  -7  11   6      303.28      338.79     39.34 o
  -6  11   6       53.65       97.37     23.02 o
  -5  11   6      124.32      168.41     25.19 o
  -4  11   6     3215.34     3416.45     88.73 o
  -3  11   6      844.10      891.00     47.31 o
  -2  11   6      254.40      309.69     24.83 o
  -1  11   6     2899.90     2796.61     70.23 o
   0  11   6     4646.38     4618.86     86.27 o
   1  11   6      373.33      411.56     29.10 o
   2  11   6      999.37      941.72     41.41 o
   3  11   6     3229.63     3267.90     85.89 o
   4  11   6      680.07      663.66     34.87 o
   5  11   6      586.03      544.48     45.16 o
   6  11   6      914.82      982.80     65.48 o
   7  11   6       21.14        9.52     30.04 o
   8  11   6     1126.79     1129.44     75.87 o
   9  11   6      207.92      205.69     42.62 o
  -9  12   6       65.93      103.57     40.66 o
  -8  12   6     1037.41      978.72     67.82 o
  -7  12   6       20.11       14.67     20.69 o
  -6  12   6      586.94      543.82     42.52 o
  -5  12   6      497.98      562.72     42.00 o
  -4  12   6      138.47      190.33     24.57 o
  -3  12   6     2266.54     2199.19     71.28 o
  -2  12   6     1872.56     1878.51     59.53 o
  -1  12   6       19.14       -2.34     18.69 o
   0  12   6     1539.73     1594.79     68.35 o
   1  12   6      218.14      249.00     22.42 o
   2  12   6     1879.57     1815.59     61.87 o
   3  12   6      311.69      311.52     28.73 o
   4  12   6     3997.52     3973.15    110.02 o
   5  12   6       81.49       85.19     41.19 o
   6  12   6        6.40        8.56     24.26 o
   7  12   6     1124.06     1085.59     73.09 o
   8  12   6      321.13      376.99     49.85 o
   9  12   6      306.96      414.66     56.24 o
  -8  13   6       80.46      144.18     44.03 o
  -7  13   6       15.21        3.73     22.64 o
  -6  13   6      150.21      212.94     31.53 o
  -5  13   6      738.63      686.40     42.29 o
  -4  13   6     1087.71     1060.97     55.42 o
  -3  13   6        0.99       43.97     19.31 o
  -2  13   6      108.82      194.64     46.71 o
  -1  13   6     3141.38     3305.55    117.12 o
   0  13   6     3121.09     3161.23    127.26 o
   1  13   6      292.72      312.17     35.04 o
   2  13   6     1341.64     1237.97     62.27 o
   3  13   6      249.49      308.51     30.66 o
   4  13   6       67.53       93.87     27.79 o
   5  13   6     2039.92     1951.87    146.56 o
   6  13   6      579.35      630.56     54.93 o
   7  13   6      470.24      507.51     53.31 o
   8  13   6      168.48      178.71     42.97 o
  -7  14   6        9.41       20.58     34.39 o
  -6  14   6       64.12      104.57     40.64 o
  -5  14   6      243.21      301.85     40.35 o
  -4  14   6       27.29       48.11     27.33 o
  -3  14   6      369.93      330.85     41.00 o
  -2  14   6      108.33      128.06     30.26 o
  -1  14   6        8.58       18.98     24.26 o
   0  14   6     1310.42     1278.33     77.78 o
   1  14   6      484.12      469.25     41.85 o
   2  14   6       78.98      127.52     40.15 o
   3  14   6      293.97      346.28     40.18 o
   4  14   6     2053.96     2353.87    132.30 o
   5  14   6        0.36      -31.15     36.61 o
   6  14   6      164.08      148.69     46.79 o
   7  14   6      391.67      372.73     75.25 o
  -6  15   6       23.12       22.66     35.80 o
  -5  15   6      692.80      705.29     62.05 o
  -4  15   6      470.03      426.23     50.25 o
  -3  15   6      381.40      407.51     47.67 o
  -2  15   6        0.11        2.72     22.64 o
  -1  15   6     1128.89     1131.02     68.81 o
   0  15   6      243.94      251.67     38.86 o
   1  15   6       15.28        0.44     23.04 o
   2  15   6      521.33      608.33     53.90 o
   3  15   6      492.82      656.62    162.05 o
   4  15   6      678.09      898.02     84.98 o
   5  15   6      308.13      404.43     63.01 o
  -4  16   6       14.61       74.22     42.49 o
  -3  16   6      201.06      202.91     41.55 o
  -2  16   6        0.52       31.13     29.98 o
  -1  16   6      200.64      175.33     41.01 o
   0  16   6      489.87      439.54     52.98 o
   1  16   6     1794.28     1801.72     98.12 o
   2  16   6        6.28        7.72     27.59 o
   3  16   6      224.33      231.68     54.95 o
   4  16   6      932.15     1035.98    117.76 o
 -11   0   7     3049.17     3382.54    185.56 o
  -9   0   7      286.51      307.51     51.42 o
  -7   0   7     1203.66     1146.38     40.28 o
  -5   0   7     1182.11     1078.36     88.13 o
  -3   0   7       65.26       89.53     23.08 o
  -1   0   7    27398.82    26688.66    985.73 o
   1   0   7    17953.41    17429.76    271.13 o
   3   0   7    10495.51    10754.07    270.01 o
   5   0   7     4942.03     4786.95     93.12 o
   7   0   7     2535.66     2484.17    132.46 o
   9   0   7      515.79      409.57     90.56 o
  11   0   7     2765.40     2669.73    179.30 o
 -12   1   7       91.90      171.08     65.50 o
 -11   1   7        4.77       55.81     45.17 o
 -10   1   7       29.14       17.50     22.42 o
  -9   1   7     2682.91     2850.17     80.43 o
  -8   1   7      342.29      311.11     18.22 o
  -7   1   7     4646.67     4745.99     82.24 o
  -6   1   7     1678.17     1806.97     55.45 o
  -5   1   7     3955.60     4100.82     79.12 o
  -4   1   7      828.72      888.18     34.66 o
  -3   1   7    41202.78    41190.01   1217.85 o
  -2   1   7      657.30      689.00     15.17 o
  -1   1   7     1440.36     1389.56     25.62 o
   0   1   7      180.23      155.24     10.92 o
   1   1   7    10395.56    10787.44    158.76 o
   2   1   7       27.43       49.29      9.89 o
   3   1   7     6449.24     6302.55     80.96 o
   4   1   7      542.59      557.87     16.13 o
   5   1   7     1697.32     1636.94     51.53 o
   6   1   7      831.19      829.87     35.79 o
   7   1   7     4023.02     3815.48    115.46 o
   8   1   7      385.80      397.07     39.45 o
   9   1   7      454.64      425.40     40.83 o
  10   1   7      484.28      484.55     66.62 o
  11   1   7       22.01       10.66     29.06 o
  12   1   7        5.69      -10.44     30.53 o
 -12   2   7        3.72        5.77     24.02 o
 -11   2   7     1563.65     1594.88     81.93 o
 -10   2   7      144.76      206.25     30.71 o
  -9   2   7      334.02      342.42     55.87 o
  -8   2   7     1775.32     1718.79     50.12 o
  -7   2   7      735.05      744.60     25.70 o
  -6   2   7      300.42      287.48     23.82 o
  -5   2   7      538.03      538.54     16.31 o
  -4   2   7     4492.86     4689.87    188.29 o
  -3   2   7     2930.70     3069.78     49.27 o
  -2   2   7     3480.39     3518.21     53.17 o
  -1   2   7    11101.96    11822.03    126.84 o
   0   2   7    11603.35    12763.29    145.16 o
   1   2   7    21272.16    21711.76    249.56 o
   2   2   7     1409.45     1649.19     33.22 o
   3   2   7      396.74      381.48     13.81 o
   4   2   7     1088.44     1074.89     24.03 o
   5   2   7     2950.72     2824.56     63.68 o
   6   2   7        5.45        9.64     13.43 o
   7   2   7     5146.25     5206.02    150.39 o
   8   2   7      924.90      818.24     53.62 o
   9   2   7      293.61      212.16     38.03 o
  10   2   7      879.67      857.39     66.18 o
  11   2   7     3503.18     3208.03    145.04 o
  12   2   7      416.29      405.25     55.52 o
 -12   3   7       96.37       96.21     38.08 o
 -11   3   7       75.80      116.80     32.77 o
 -10   3   7      207.86      221.76     33.77 o
  -9   3   7     2416.03     2405.28     73.96 o
  -8   3   7       24.85       53.45     17.00 o
  -7   3   7     3508.54     3440.34     72.62 o
  -6   3   7      132.44      140.03     13.42 o
  -5   3   7      214.90      236.26     18.09 o
  -4   3   7      137.19      149.49     12.78 o
  -3   3   7    14221.30    14019.78    194.24 o
  -2   3   7      420.73      368.24     10.12 o
  -1   3   7     3300.36     3572.74     57.85 o
   0   3   7     1273.28     1218.11     24.89 o
   1   3   7        3.17       30.03      8.39 o
   2   3   7     1779.04     1949.12     36.78 o
   3   3   7    23270.38    24418.87    297.88 o
   4   3   7      870.88      827.31     18.49 o
   5   3   7     6308.26     6479.28    120.38 o
   6   3   7       35.12       24.89     14.04 o
   7   3   7     3398.29     3287.16     81.90 o
   8   3   7       61.39       97.98     33.90 o
   9   3   7     1030.10      984.38     60.91 o
  10   3   7      229.04      231.41     42.43 o
  11   3   7       72.42      125.48     49.52 o
  12   3   7        9.05       69.39     53.19 o
 -12   4   7      127.84      177.78     68.90 o
 -11   4   7      470.26      429.24     63.45 o
 -10   4   7      257.13      373.76     54.14 o
  -9   4   7        0.26       33.88     17.64 o
  -8   4   7      224.02      244.47     24.80 o
  -7   4   7     4087.28     3935.33     93.29 o
  -6   4   7       70.31      103.38     17.57 o
  -5   4   7     6810.97     6615.58    105.74 o
  -4   4   7       72.72      123.37     14.08 o
  -3   4   7     3826.12     3970.00     54.87 o
  -2   4   7     4125.18     4150.71     56.18 o
  -1   4   7       34.97       91.89     13.51 o
   0   4   7      346.30      373.94     14.42 o
   1   4   7    13458.28    13947.64    177.79 o
   2   4   7      989.70      991.46     25.65 o
   3   4   7     3988.79     4338.54     69.38 o
   4   4   7     1498.72     1504.59     31.37 o
   5   4   7     6930.08     6702.81    130.00 o
   6   4   7       29.11       41.45     17.28 o
   7   4   7     3903.00     3689.55     95.71 o
   8   4   7      488.50      438.52     36.93 o
   9   4   7      947.70     1109.52     61.37 o
  10   4   7     1087.92     1086.18     73.91 o
  11   4   7     2217.92     2144.58    111.02 o
  12   4   7       47.37       20.06     32.68 o
 -12   5   7       12.85        8.30     41.42 o
 -11   5   7       10.81       52.36     27.35 o
 -10   5   7      628.59      656.12     47.78 o
  -9   5   7     3891.33     3595.33    140.22 o
  -8   5   7      719.16      755.76     50.80 o
  -7   5   7     9124.72     8883.42    221.78 o
  -6   5   7     4583.79     4342.07     82.55 o
  -5   5   7     4331.15     4177.06     72.72 o
  -4   5   7     5261.10     5031.29     94.54 o
  -3   5   7     9736.02     9801.33    130.71 o
  -2   5   7     7032.61     6940.88     95.82 o
  -1   5   7      812.65      800.04     20.53 o
   0   5   7      629.93      708.89     20.29 o
   1   5   7     2881.91     2729.84     47.41 o
   2   5   7      802.85      889.40     26.81 o
   3   5   7     9719.00     9729.26    154.58 o
   4   5   7      462.92      414.89     33.98 o
   5   5   7     1361.87     1379.80     46.73 o
   6   5   7       35.84       95.16     21.04 o
   7   5   7     1344.81     1402.32     52.12 o
   8   5   7      287.77      300.53     28.95 o
   9   5   7       32.06       85.89     31.13 o
  10   5   7        6.70       32.97     29.52 o
  11   5   7        0.03        1.95     26.90 o
  12   5   7        2.73       35.71     48.80 o
 -12   6   7       44.81       26.30     49.53 o
 -11   6   7      245.35      263.71     77.59 o
 -10   6   7      219.10      256.56     30.22 o
  -9   6   7      280.96      246.75     29.33 o
  -8   6   7       45.71       22.74     19.60 o
  -7   6   7     3523.52     3438.73     96.22 o
  -6   6   7      367.18      351.01     22.24 o
  -5   6   7    11914.35    11444.66    174.60 o
  -4   6   7     1446.88     1383.24     33.43 o
  -3   6   7       36.16       66.19     15.77 o
  -2   6   7      433.71      511.53     18.03 o
  -1   6   7     6550.96     6671.12     98.49 o
   0   6   7       91.38      108.00     13.50 o
   1   6   7     1646.58     1604.38     41.17 o
   2   6   7     1736.91     1727.57     38.58 o
   3   6   7       10.29       29.49     17.35 o
   4   6   7     2229.77     2203.13     70.23 o
   5   6   7     1717.74     1619.42     53.35 o
   6   6   7     1715.31     1628.60     58.53 o
   7   6   7      471.54      486.32     33.43 o
   8   6   7      751.60      851.96     59.43 o
   9   6   7       20.34       11.78     17.68 o
  10   6   7      803.86      795.13     68.89 o
  11   6   7      494.09      515.19     76.15 o
 -11   7   7       10.42       19.19     43.06 o
 -10   7   7        1.95      -25.73     25.73 o
  -9   7   7      830.29      862.59     45.12 o
  -8   7   7       13.90       24.98     18.05 o
  -7   7   7     1974.00     1936.03     78.55 o
  -6   7   7     2465.37     2485.93     57.10 o
  -5   7   7       83.54      106.90     15.70 o
  -4   7   7     1125.69     1132.12     31.69 o
  -3   7   7    10610.70    10659.85    159.25 o
  -2   7   7        8.07        0.39      8.29 o
  -1   7   7     1908.09     1810.68     43.02 o
   0   7   7      199.88      219.36     14.53 o
   1   7   7     2963.49     2768.14     53.91 o
   2   7   7     6555.81     6681.79    108.84 o
   3   7   7     6485.87     6449.43    108.08 o
   4   7   7      285.85      302.70     20.62 o
   5   7   7      379.41      394.47     35.66 o
   6   7   7     4214.40     4109.07    105.11 o
   7   7   7     1232.21     1176.30     50.88 o
   8   7   7      962.24     1008.11     49.37 o
   9   7   7     1139.06     1157.99     54.00 o
  10   7   7      401.16      441.72     68.84 o
  11   7   7        9.47      -44.81     44.81 o
 -11   8   7      402.30      350.71     78.00 o
 -10   8   7       50.09       46.87     27.96 o
  -9   8   7       48.21       47.33     27.00 o
  -8   8   7      203.81      190.72     24.77 o
  -7   8   7        9.89        6.50     12.00 o
  -6   8   7       41.93       54.75     16.26 o
  -5   8   7     1658.97     1716.76     44.13 o
  -4   8   7      274.82      264.27     25.70 o
  -3   8   7     1487.95     1537.47     37.85 o
  -2   8   7      117.24      131.54     14.01 o
  -1   8   7     1913.70     1844.92     42.11 o
   0   8   7     1546.85     1557.32     38.12 o
   1   8   7     6043.99     6192.82    102.21 o
   2   8   7     1243.40     1198.71     32.39 o
   3   8   7      461.61      474.07     21.75 o
   4   8   7     7264.45     7237.33    126.80 o
   5   8   7     6589.39     6483.24    140.42 o
   6   8   7       20.73       61.22     19.25 o
   7   8   7     3367.74     3291.80     99.10 o
   8   8   7      697.67      735.04     50.75 o
   9   8   7      259.92      203.24     35.31 o
  10   8   7      407.09      370.91     62.84 o
  11   8   7      939.88      871.04     87.64 o
 -10   9   7      483.46      483.74     81.42 o
  -9   9   7     1028.27     1029.76     66.42 o
  -8   9   7       13.29        1.72     20.65 o
  -7   9   7        1.91        2.13     18.92 o
  -6   9   7     4933.16     5042.52    145.66 o
  -5   9   7       76.83       95.20     16.57 o
  -4   9   7      677.75      717.94     26.76 o
  -3   9   7     1051.82     1037.92     31.01 o
  -2   9   7     3621.93     3518.43     75.23 o
  -1   9   7     7885.42     7849.94    129.97 o
   0   9   7      387.72      420.86     27.51 o
   1   9   7       24.65       87.84     22.15 o
   2   9   7       28.46       42.95     11.59 o
   3   9   7     1536.02     1557.17     40.51 o
   4   9   7      664.84      636.87     25.79 o
   5   9   7       53.10       26.53     23.82 o
   6   9   7      537.24      576.69     48.72 o
   7   9   7      614.18      698.41     55.93 o
   8   9   7      639.78      594.30     53.84 o
   9   9   7     2355.45     2384.06    132.58 o
  10   9   7       25.12      -10.45     34.70 o
 -10  10   7       67.97      141.85     61.72 o
  -9  10   7      394.39      342.31     42.52 o
  -8  10   7      137.71      172.99     47.18 o
  -7  10   7      449.00      449.33     42.89 o
  -6  10   7       32.50       89.48     21.19 o
  -5  10   7     1881.07     1842.90     60.67 o
  -4  10   7      612.06      643.95     34.21 o
  -3  10   7        0.47       30.01     30.07 o
  -2  10   7     1582.56     1430.16     38.56 o
  -1  10   7     2863.09     2886.51     62.15 o
   0  10   7      215.21      192.08     18.53 o
   1  10   7     4406.31     4272.46     82.74 o
   2  10   7       88.10      121.99     25.39 o
   3  10   7       61.79      116.10     20.22 o
   4  10   7      335.73      321.19     24.59 o
   5  10   7     1240.19     1268.74     68.67 o
   6  10   7       16.89       46.34     26.03 o
   7  10   7      808.81      763.33     91.61 o
   8  10   7      422.21      419.41     49.96 o
   9  10   7        1.77      -23.02     30.11 o
  10  10   7      298.60      323.28     65.31 o
  -9  11   7     1469.37     1342.81     83.39 o
  -8  11   7       59.16       76.28     40.13 o
  -7  11   7       95.40      126.58     29.82 o
  -6  11   7     1022.35     1019.40     68.36 o
  -5  11   7      185.76      229.56     26.78 o
  -4  11   7     1197.74     1126.65     48.42 o
  -3  11   7     3299.91     3272.06     86.37 o
  -2  11   7     1718.08     1718.26     57.16 o
  -1  11   7     4181.20     3988.96     95.38 o
   0  11   7     3620.78     3487.58    125.22 o
   1  11   7     1065.78     1011.72     43.84 o
   2  11   7        0.22       41.19     21.85 o
   3  11   7      397.06      432.81     30.85 o
   4  11   7     1314.53     1195.82     49.75 o
   5  11   7       19.25       11.08     22.77 o
   6  11   7      279.50      275.75     41.20 o
   7  11   7      135.02      154.54     39.76 o
   8  11   7        5.61       -9.19     30.25 o
   9  11   7      597.70      583.78     61.99 o
  -8  12   7       13.64       20.53     29.67 o
  -7  12   7      333.74      269.89     38.21 o
  -6  12   7        1.21       46.90     28.20 o
  -5  12   7     3070.70     3006.16     93.66 o
  -4  12   7      124.25      140.63     24.91 o
  -3  12   7       31.93       46.25     23.37 o
  -2  12   7     3861.15     3815.82     98.35 o
  -1  12   7     2813.50     2596.92     73.22 o
   0  12   7     1092.35     1091.47     59.20 o
   1  12   7      511.45      528.02     40.00 o
   2  12   7     1320.13     1281.86     49.92 o
   3  12   7        1.73      -13.93     17.31 o
   4  12   7      358.78      385.88     41.17 o
   5  12   7      352.61      357.48     41.75 o
   6  12   7       70.06       59.33     29.84 o
   7  12   7        0.74       36.43     35.44 o
   8  12   7      237.73      246.86     45.73 o
  -8  13   7        7.12      -34.74     36.47 o
  -7  13   7      141.01      142.04     37.80 o
  -6  13   7      121.36      124.04     32.62 o
  -5  13   7        9.18       43.04     19.76 o
  -4  13   7      189.05      179.25     27.64 o
  -3  13   7      322.63      301.18     37.46 o
  -2  13   7      363.06      376.51     37.89 o
  -1  13   7     1088.38     1102.74     63.28 o
   0  13   7     2389.55     2288.98     94.84 o
   1  13   7      756.22      692.78     50.43 o
   2  13   7      504.13      498.34     45.03 o
   3  13   7      775.59      757.88     59.50 o
   4  13   7      765.96      823.52     72.10 o
   5  13   7       73.70      130.87     35.21 o
   6  13   7      385.08      505.33     55.57 o
   7  13   7        9.88        3.11     26.91 o
  -6  14   7       90.28      153.78     44.96 o
  -5  14   7     1937.53     1895.92    112.68 o
  -4  14   7      145.09      138.71     31.71 o
  -3  14   7        3.47       59.93     38.17 o
  -2  14   7      753.14      720.08     53.97 o
  -1  14   7       97.14      152.52     33.83 o
   0  14   7        0.28      -10.95     21.89 o
   1  14   7      528.00      600.42     70.52 o
   2  14   7      610.43      642.46     50.54 o
   3  14   7      104.04      204.10     46.95 o
   4  14   7     1014.68     1061.46    127.82 o
   5  14   7      969.69     1050.91    101.45 o
   6  14   7        0.04       20.49     38.04 o
  -5  15   7      111.24      201.13     44.72 o
  -4  15   7       84.42      106.82     43.97 o
  -3  15   7        6.83       15.76     26.93 o
  -2  15   7      222.31      289.48     40.28 o
  -1  15   7      245.12      336.37     45.09 o
   0  15   7     1401.22     1325.28     75.11 o
   1  15   7       74.02       77.61     32.16 o
   2  15   7        8.23       43.87     29.39 o
   3  15   7     1145.98     1192.98    110.58 o
   4  15   7      402.94      420.20     65.53 o
   5  15   7      407.89      331.93     61.30 o
  -3  16   7      136.78       86.23     48.79 o
  -2  16   7      150.58      169.14     40.08 o
  -1  16   7      182.01      218.22     40.12 o
   0  16   7      189.64      209.21     39.99 o
   1  16   7       21.95        9.21     23.62 o
   2  16   7     1037.32     1072.78     93.41 o
   3  16   7       37.53       15.10     33.58 o
 -12   0   8        8.64       26.02     41.45 o
 -10   0   8     3634.23     4140.44    205.96 o
  -8   0   8     2469.31     2592.24    157.18 o
  -6   0   8     2176.48     2370.05    133.85 o
  -4   0   8     1413.79     1412.80     68.27 o
  -2   0   8     3651.19     3772.44    114.00 o
   0   0   8     6851.44     7039.71    121.02 o
   2   0   8    23069.75    24138.51    414.21 o
   4   0   8       22.59       58.85     31.45 o
   6   0   8     7629.59     7410.10    262.59 o
   8   0   8      265.38      322.77     50.88 o
  10   0   8      227.94      285.91     63.95 o
  12   0   8        1.44       30.21     44.98 o
 -12   1   8     1234.09     1133.55     75.71 o
 -11   1   8       34.63       51.40     30.11 o
 -10   1   8      134.47      168.05     32.87 o
  -9   1   8      136.66      137.94     29.61 o
  -8   1   8     2885.64     3019.26    105.68 o
  -7   1   8       75.22      109.59     25.17 o
  -6   1   8      285.85      363.47     31.86 o
  -5   1   8     1514.19     1383.87     56.00 o
  -4   1   8       37.78       46.57     15.85 o
  -3   1   8        4.09       16.61     10.59 o
  -2   1   8    12355.37    11640.29    138.74 o
  -1   1   8     1771.61     1713.40     33.19 o
   0   1   8    15600.47    16183.96    183.98 o
   1   1   8      431.16      516.70     16.32 o
   2   1   8      400.30      436.09     17.07 o
   3   1   8       86.69      136.69     10.45 o
   4   1   8     2458.62     2620.08     64.44 o
   5   1   8       70.96       82.79     12.99 o
   6   1   8     4938.10     4657.35    134.26 o
   7   1   8      510.78      570.03     42.37 o
   8   1   8        5.63       11.50     23.04 o
   9   1   8      475.00      572.35     46.88 o
  10   1   8     2319.58     2126.07    130.64 o
  11   1   8      409.19      388.39     51.61 o
  12   1   8      442.97      531.28     60.25 o
 -12   2   8       92.37      155.66     39.40 o
 -11   2   8      169.98      176.50     37.52 o
 -10   2   8     1044.56     1153.72     67.52 o
  -9   2   8        3.16       21.13     21.93 o
  -8   2   8     5751.06     5840.41    171.82 o
  -7   2   8      450.87      499.50     31.73 o
  -6   2   8      424.62      465.90     31.70 o
  -5   2   8        0.39        7.59     11.51 o
  -4   2   8     7085.57     6853.50    133.78 o
  -3   2   8      287.45      256.59     20.87 o
  -2   2   8     3031.36     2958.85     54.10 o
  -1   2   8     6343.51     6288.76     77.99 o
   0   2   8     3509.49     3674.68     53.18 o
   1   2   8     8184.20     8329.75    127.22 o
   2   2   8    24810.18    25891.66    322.02 o
   3   2   8      926.34      960.05     24.63 o
   4   2   8       59.58       78.30     18.90 o
   5   2   8      185.99      204.40     30.80 o
   6   2   8     9953.97     9795.54    184.48 o
   7   2   8      165.69      189.98     28.32 o
   8   2   8     1468.53     1433.39     68.99 o
   9   2   8       87.67      111.57     32.16 o
  10   2   8      319.93      347.82     44.23 o
  11   2   8      237.86      265.54     45.75 o
  12   2   8      499.37      559.52     65.51 o
 -12   3   8      275.06      293.05     51.79 o
 -11   3   8     1126.56     1127.11     69.50 o
 -10   3   8       36.21      117.76     50.09 o
  -9   3   8      352.37      328.22     37.33 o
  -8   3   8      338.86      336.88     25.14 o
  -7   3   8       65.67      108.86     17.34 o
  -6   3   8     1878.55     1877.79     50.57 o
  -5   3   8      701.49      657.13     44.36 o
  -4   3   8      675.04      586.81     24.25 o
  -3   3   8       42.31       56.85     10.06 o
  -2   3   8     1324.77     1370.39     31.50 o
  -1   3   8        9.67       32.28     14.34 o
   0   3   8      588.04      502.79     21.62 o
   1   3   8      154.21      173.40     27.53 o
   2   3   8       55.19      102.25     13.75 o
   3   3   8      107.09      129.59     11.92 o
   4   3   8     2071.93     2122.78     39.05 o
   5   3   8       42.15       90.85     34.78 o
   6   3   8     8492.73     8497.08    169.47 o
   7   3   8      555.53      554.46     30.96 o
   8   3   8        7.65      -25.25     26.69 o
   9   3   8      417.87      493.90     70.62 o
  10   3   8     3742.08     3956.16    272.18 o
  11   3   8        0.00        7.24     29.87 o
  12   3   8      822.22      678.01     69.97 o
 -12   4   8      139.01      242.50     52.27 o
 -11   4   8      131.96      210.52     37.41 o
 -10   4   8      117.51      181.74     35.26 o
  -9   4   8       41.61      113.06     47.98 o
  -8   4   8     1684.81     1722.67     58.16 o
  -7   4   8     1167.97     1135.67     46.10 o
  -6   4   8     1064.88     1005.96     36.67 o
  -5   4   8        7.58       15.88     23.80 o
  -4   4   8    11783.90    11343.35    185.59 o
  -3   4   8      709.54      667.73     15.30 o
  -2   4   8     2812.08     2784.04     42.62 o
  -1   4   8     2033.06     2089.71     43.55 o
   0   4   8     5370.94     5667.40     90.87 o
   1   4   8      451.58      457.65     18.20 o
   2   4   8    12427.32    12686.16    180.75 o
   3   4   8     3682.18     3851.95     67.08 o
   4   4   8     3101.40     3029.86     61.82 o
   5   4   8       40.85       86.72     19.04 o
   6   4   8     4876.14     4854.28    122.15 o
   7   4   8     2201.12     2081.18     67.02 o
   8   4   8     2853.09     2685.83     87.66 o
   9   4   8       37.31      154.04     39.89 o
  10   4   8      200.32      234.21     41.65 o
  11   4   8      238.82      199.11     48.38 o
  12   4   8      940.75      950.29     84.52 o
 -12   5   8      631.54      666.71     95.36 o
 -11   5   8      273.97      264.56     41.19 o
 -10   5   8       32.60        2.39     32.48 o
  -9   5   8       18.29       42.33     19.43 o
  -8   5   8      664.62      695.85     37.41 o
  -7   5   8     1233.27     1251.29     46.06 o
  -6   5   8     3405.98     3282.08     80.43 o
  -5   5   8      289.04      276.34     21.44 o
  -4   5   8      309.05      327.95     18.98 o
  -3   5   8      364.10      366.16     15.26 o
  -2   5   8     8101.75     8343.51    116.74 o
  -1   5   8     1709.81     1854.61     43.64 o
   0   5   8      475.90      610.01     20.87 o
   1   5   8     3387.03     3520.25     62.52 o
   2   5   8     1942.96     1875.32     41.13 o
   3   5   8      180.32      158.90     15.16 o
   4   5   8     3743.56     3953.23     69.32 o
   5   5   8      232.82      254.77     24.61 o
   6   5   8     6333.25     6222.80    141.62 o
   7   5   8        2.49       13.39     21.10 o
   8   5   8     1019.42      910.71     44.11 o
   9   5   8        9.05       69.54     80.55 o
  10   5   8     1505.13     1479.55     85.58 o
  11   5   8       88.39       70.20     35.75 o
 -11   6   8      192.96      266.64     54.76 o
 -10   6   8      716.04      691.87     61.65 o
  -9   6   8      113.02      112.10     24.55 o
  -8   6   8     1317.07     1148.74     47.81 o
  -7   6   8     2360.56     2141.74     64.81 o
  -6   6   8     1954.38     1970.69     59.07 o
  -5   6   8       14.59       12.42     12.48 o
  -4   6   8    13980.69    13818.76    201.07 o
  -3   6   8      679.25      691.53     34.81 o
  -2   6   8      689.67      671.18     27.56 o
  -1   6   8      177.92      199.76     19.53 o
   0   6   8     7687.03     7556.17    118.25 o
   1   6   8        5.62       11.85     12.33 o
   2   6   8     4836.76     5122.47     89.06 o
   3   6   8     1846.83     1862.13     43.20 o
   4   6   8       28.95       36.80     13.80 o
   5   6   8     1348.34     1344.89     49.32 o
   6   6   8     2954.88     2874.77     80.59 o
   7   6   8      402.39      457.40     37.69 o
   8   6   8      503.05      428.20     35.22 o
   9   6   8        5.86        6.90     22.42 o
  10   6   8      269.36      312.58     47.16 o
  11   6   8        1.02       22.49     71.46 o
 -11   7   8        2.20      -29.93     66.61 o
 -10   7   8       24.63       50.59     43.44 o
  -9   7   8      140.92      187.38     40.99 o
  -8   7   8     1094.75     1066.54     48.18 o
  -7   7   8       57.03       83.84     37.81 o
  -6   7   8     2261.47     2250.12     64.96 o
  -5   7   8     1218.52     1172.73     51.65 o
  -4   7   8     1432.89     1408.78     36.72 o
  -3   7   8     1676.47     1641.52     45.89 o
  -2   7   8     5560.28     5239.87     90.60 o
  -1   7   8      600.63      580.84     21.79 o
   0   7   8     2300.51     2196.81     49.15 o
   1   7   8      126.61      157.41     15.10 o
   2   7   8        0.96       -2.93     10.73 o
   3   7   8      558.64      511.42     23.55 o
   4   7   8     3847.15     3509.44     67.88 o
   5   7   8     4882.14     4838.61    114.53 o
   6   7   8     1584.94     1575.85     57.84 o
   7   7   8     1673.42     1646.40     62.08 o
   8   7   8       96.89       87.51     23.41 o
   9   7   8      454.13      371.16     59.47 o
  10   7   8     1062.69     1105.67     93.75 o
  11   7   8      766.62      737.84     89.78 o
 -11   8   8       41.03       62.42     53.49 o
 -10   8   8     1037.15      978.72     82.84 o
  -9   8   8      702.56      655.43     63.55 o
  -8   8   8      195.01      205.60     25.59 o
  -7   8   8     1167.19     1235.74     54.16 o
  -6   8   8     1172.09     1099.23     53.97 o
  -5   8   8     2819.03     2898.37     64.08 o
  -4   8   8     3024.26     2896.13     60.70 o
  -3   8   8      447.42      448.06     22.08 o
  -2   8   8      267.01      285.16     19.02 o
  -1   8   8      928.75      902.54     29.92 o
   0   8   8     2245.02     2202.17     55.30 o
   1   8   8      459.10      409.71     25.17 o
   2   8   8     3517.18     3413.23     71.27 o
   3   8   8      556.37      532.84     25.68 o
   4   8   8      638.04      596.00     32.52 o
   5   8   8     3853.67     3771.57     98.01 o
   6   8   8      297.29      328.70     35.27 o
   7   8   8       51.77       45.63     29.08 o
   8   8   8     1998.11     1925.72     95.07 o
   9   8   8      708.12      741.97     57.54 o
  10   8   8      150.62      220.53     78.33 o
 -10   9   8       65.99       49.60     61.88 o
  -9   9   8       23.88       14.52     32.92 o
  -8   9   8      597.38      574.88     46.62 o
  -7   9   8       17.34       27.84     21.93 o
  -6   9   8      513.10      517.08     30.30 o
  -5   9   8      208.93      224.59     26.24 o
  -4   9   8      124.71      138.08     15.29 o
  -3   9   8     4156.61     4198.31     82.24 o
  -2   9   8     5917.59     5934.40    110.82 o
  -1   9   8       10.98       13.21     11.69 o
   0   9   8    11291.02    11142.43    184.93 o
   1   9   8      447.73      497.67     25.37 o
   2   9   8       25.17       46.68     13.26 o
   3   9   8      125.62      110.78     15.47 o
   4   9   8     4870.11     4749.30    112.74 o
   5   9   8      777.31      760.60     47.72 o
   6   9   8     1028.12     1033.75     62.48 o
   7   9   8      362.49      418.48     45.14 o
   8   9   8      195.36      262.00     38.99 o
   9   9   8      112.83      194.11     38.64 o
  10   9   8      562.20      544.63     80.35 o
  -9  10   8       31.00       10.90     33.50 o
  -8  10   8       61.44       69.10     29.10 o
  -7  10   8     1107.68     1161.26     64.07 o
  -6  10   8       24.32       65.00     23.71 o
  -5  10   8      349.48      342.90     28.13 o
  -4  10   8      825.50      874.62     36.90 o
  -3  10   8      372.85      367.07     20.94 o
  -2  10   8     1730.35     1750.34     46.97 o
  -1  10   8     5506.06     5629.93    122.17 o
   0  10   8     4611.11     4470.48     95.34 o
   1  10   8     1252.00     1286.06     38.96 o
   2  10   8     4274.95     4332.91     88.81 o
   3  10   8     1782.94     1688.78     46.09 o
   4  10   8       26.32       49.94     58.70 o
   5  10   8      569.62      542.16     48.07 o
   6  10   8     1425.08     1381.07     77.14 o
   7  10   8      454.84      450.51     49.83 o
   8  10   8     1383.97     1362.57     82.93 o
   9  10   8       50.04        0.51     26.19 o
  -9  11   8      570.40      533.77     74.65 o
  -8  11   8      778.25      849.82     62.31 o
  -7  11   8        2.00       18.26     25.59 o
  -6  11   8      570.87      547.12     59.28 o
  -5  11   8       17.19       30.78     19.35 o
  -4  11   8       36.28       65.53     29.98 o
  -3  11   8       24.01       36.60     18.79 o
  -2  11   8      368.69      408.66     29.33 o
  -1  11   8        0.56       34.97     13.42 o
   0  11   8     2755.88     2738.69     89.67 o
   1  11   8        9.20       39.26     26.65 o
   2  11   8      269.00      300.74     27.87 o
   3  11   8        0.68       -5.99     15.61 o
   4  11   8     4406.47     4394.99    139.57 o
   5  11   8       53.56       54.11     27.14 o
   6  11   8       53.65       28.05     26.91 o
   7  11   8      435.85      483.52     57.51 o
   8  11   8       41.52       97.58     39.21 o
   9  11   8      471.58      549.23     75.92 o
  -8  12   8       46.77       17.91     28.15 o
  -7  12   8      652.49      630.84     55.33 o
  -6  12   8      453.36      465.62     59.96 o
  -5  12   8       49.10       84.30     35.83 o
  -4  12   8      958.95      947.70     45.11 o
  -3  12   8      165.16      199.72     23.55 o
  -2  12   8        4.43       27.11     16.93 o
  -1  12   8      726.15      682.36     35.08 o
   0  12   8     1486.04     1452.01     72.96 o
   1  12   8      253.69      309.81     38.13 o
   2  12   8     1433.94     1453.48     55.63 o
   3  12   8      183.36      219.01     26.67 o
   4  12   8        8.67       22.56     25.41 o
   5  12   8      240.89      239.30     39.12 o
   6  12   8       48.35       10.59     25.45 o
   7  12   8       32.51       54.59     35.13 o
   8  12   8      733.06      766.17     68.54 o
  -7  13   8      119.80      104.10     34.29 o
  -6  13   8     1459.59     1376.88     79.91 o
  -5  13   8        9.44       33.68     24.97 o
  -4  13   8      232.30      247.02     29.17 o
  -3  13   8      293.33      332.04     49.33 o
  -2  13   8      379.92      394.02     41.38 o
  -1  13   8      135.96      226.01     38.17 o
   0  13   8      323.57      315.06     37.36 o
   1  13   8     1272.46     1329.76     69.30 o
   2  13   8       24.05       48.05     32.48 o
   3  13   8      988.92     1004.66     62.24 o
   4  13   8     1910.87     1920.59     94.84 o
   5  13   8      131.69      153.53     40.46 o
   6  13   8      286.35      275.33     44.15 o
   7  13   8      881.70      834.58     71.11 o
  -6  14   8       93.54      168.49     47.51 o
  -5  14   8      290.56      516.38     97.31 o
  -4  14   8     1018.00     1085.14    105.12 o
  -3  14   8      126.21      190.32     53.29 o
  -2  14   8       69.79      101.57     30.69 o
  -1  14   8     1845.61     1887.88     86.61 o
   0  14   8      481.91      514.53     48.55 o
   1  14   8      436.13      570.03     51.45 o
   2  14   8       34.89       61.02     31.86 o
   3  14   8     1145.86     1162.45     87.14 o
   4  14   8     1013.08      940.84     88.18 o
   5  14   8      473.97      552.36     68.72 o
   6  14   8       28.73       45.32     39.98 o
  -4  15   8       16.13       16.82     41.08 o
  -3  15   8      220.60      339.21     53.55 o
  -2  15   8      334.96      410.21     50.76 o
  -1  15   8      115.51      408.00    110.61 o
   0  15   8      652.74      547.17     52.69 o
   1  15   8      705.94      689.17     58.20 o
   2  15   8       36.94       19.81     35.77 o
   3  15   8      886.16      783.66    115.61 o
   4  15   8     1531.87     1655.03    120.20 o
  -1  16   8      431.20      517.07     56.13 o
   0  16   8       50.85       64.60     34.08 o
   1  16   8       86.46      177.71     47.89 o
 -11   0   9       13.36       88.96    116.01 o
  -9   0   9     4557.29     4786.91    230.28 o
  -7   0   9     7336.48     7560.03    288.85 o
  -5   0   9     2040.36     1976.91    113.14 o
  -3   0   9    12768.36    12749.90    368.89 o
  -1   0   9       42.59       34.48      7.38 o
   1   0   9      105.43      178.57     16.94 o
   3   0   9      748.87      717.76     28.98 o
   5   0   9      639.43      609.79     29.70 o
   7   0   9     2796.17     2666.71    140.11 o
   9   0   9      972.68     1015.25     94.97 o
  11   0   9     1505.04     1591.62    130.14 o
 -12   1   9       30.53       28.86     29.36 o
 -11   1   9      903.25     1033.97     70.43 o
 -10   1   9       35.10       90.61     37.56 o
  -9   1   9     2038.93     2213.32     90.35 o
  -8   1   9       11.89        1.89     20.28 o
  -7   1   9     1113.36     1217.42     57.02 o
  -6   1   9        3.34       -3.60     18.04 o
  -5   1   9     4407.41     4395.36    116.83 o
  -4   1   9      310.28      316.77     26.77 o
  -3   1   9     2149.85     2151.93     65.15 o
  -2   1   9      394.38      394.59     11.84 o
  -1   1   9     1992.98     1827.35     27.89 o
   0   1   9     1579.46     1494.05     28.29 o
   1   1   9    30400.84    31392.09    389.36 o
   2   1   9      273.51      237.92     13.64 o
   3   1   9        0.82        5.13     15.11 o
   4   1   9     2748.85     2782.75     50.71 o
   5   1   9     5422.21     5171.99    108.50 o
   6   1   9     3116.57     2912.44     94.51 o
   7   1   9      166.29      196.41     31.50 o
   8   1   9     2279.25     2202.12     92.31 o
   9   1   9       18.49       87.89     40.18 o
  10   1   9        0.12       73.17     70.82 o
  11   1   9     1314.73     1349.24     92.28 o
  12   1   9        0.85       27.24     33.51 o
 -12   2   9        1.47       28.71     29.06 o
 -11   2   9       70.46      126.10     35.33 o
 -10   2   9       30.80        9.55     24.14 o
  -9   2   9     2005.93     2147.63     91.45 o
  -8   2   9        1.14        6.42     20.71 o
  -7   2   9     2436.99     2749.86     96.28 o
  -6   2   9      511.21      506.01     47.91 o
  -5   2   9      353.66      381.51     32.47 o
  -4   2   9     2139.87     2258.64     72.61 o
  -3   2   9     5857.81     5506.56    131.69 o
  -2   2   9      103.21       76.92     15.73 o
  -1   2   9     4154.26     4191.82     55.59 o
   0   2   9       40.30       64.96     15.72 o
   1   2   9      104.30      128.29     12.04 o
   2   2   9     5295.79     5157.85     81.91 o
   3   2   9     4588.63     4611.54     75.49 o
   4   2   9       54.90       50.63     10.76 o
   5   2   9     3307.69     3284.39     77.61 o
   6   2   9     1640.11     1617.40     48.60 o
   7   2   9     1512.47     1601.40     69.99 o
   8   2   9       33.46       22.82     22.16 o
   9   2   9     1978.68     2031.63     98.46 o
  10   2   9       23.04       37.78     29.37 o
  11   2   9        6.72      -11.93     27.25 o
  12   2   9        0.18      -57.01     57.01 o
 -12   3   9       33.38       18.55     34.78 o
 -11   3   9     1201.80     1241.91     78.34 o
 -10   3   9       30.10       96.43     62.22 o
  -9   3   9      666.16      675.42     49.78 o
  -8   3   9      317.48      336.46     38.45 o
  -7   3   9      852.48      837.32     50.12 o
  -6   3   9      668.78      631.88     42.46 o
  -5   3   9     5854.21     5632.49    143.51 o
  -4   3   9       87.81      103.39     19.72 o
  -3   3   9     7068.28     6723.61    162.04 o
  -2   3   9       28.19       40.10      9.18 o
  -1   3   9     1586.83     1539.03     28.35 o
   0   3   9     2675.18     2751.20     68.06 o
   1   3   9    22653.52    23801.21    318.58 o
   2   3   9     1702.50     1740.91     38.76 o
   3   3   9        5.01       19.28     18.86 o
   4   3   9       22.38       42.89     18.09 o
   5   3   9     8212.31     8557.30    172.14 o
   6   3   9      505.20      508.45     32.41 o
   7   3   9     4770.59     4370.92    112.13 o
   8   3   9       58.76      170.44     48.27 o
   9   3   9      663.59      605.66     54.79 o
  10   3   9      919.06      862.02     65.74 o
  11   3   9     2160.05     2123.35    135.46 o
 -11   4   9        8.69       14.44     25.09 o
 -10   4   9       79.05       90.94     32.03 o
  -9   4   9      854.86      788.68     56.04 o
  -8   4   9       40.06       73.66     29.25 o
  -7   4   9     3275.54     3201.69    109.69 o
  -6   4   9     1202.01     1091.38     37.16 o
  -5   4   9       70.49       58.07     14.69 o
  -4   4   9      105.84      163.19     20.81 o
  -3   4   9     7662.09     7808.29    146.04 o
  -2   4   9     2149.49     2172.78     52.77 o
  -1   4   9      686.59      684.70     31.39 o
   0   4   9      219.00      210.49     15.99 o
   1   4   9      545.61      554.83     27.71 o
   2   4   9       18.05       42.94     18.02 o
   3   4   9     3970.82     4117.18     95.70 o
   4   4   9       93.58       82.57     18.46 o
   5   4   9     6677.04     6732.78    143.17 o
   6   4   9      183.50      183.94     23.54 o
   7   4   9        2.83       22.31     16.84 o
   8   4   9       85.30       64.96     28.94 o
   9   4   9     2196.50     2113.22    103.57 o
  10   4   9      329.67      415.09     82.11 o
  11   4   9       63.68       54.40     42.20 o
 -11   5   9      701.99      676.07     56.29 o
 -10   5   9      172.48      167.42     36.36 o
  -9   5   9      779.03      838.33     56.97 o
  -8   5   9      333.81      357.81     38.99 o
  -7   5   9      153.76      142.75     20.47 o
  -6   5   9      793.21      763.91     33.33 o
  -5   5   9     9721.03     9475.56    267.48 o
  -4   5   9       27.86       38.44     13.43 o
  -3   5   9     2903.08     3058.78     69.13 o
  -2   5   9      569.53      557.40     18.88 o
  -1   5   9     3631.23     3511.79     69.34 o
   0   5   9     1544.22     1518.05     35.50 o
   1   5   9     1987.14     2002.44     53.30 o
   2   5   9     1509.05     1430.51     37.88 o
   3   5   9      880.04      885.05     29.13 o
   4   5   9      379.33      417.91     32.54 o
   5   5   9     2656.18     2674.44     74.97 o
   6   5   9       96.80      121.34     21.37 o
   7   5   9     2479.71     2470.46     76.47 o
   8   5   9       13.83       17.39     17.05 o
   9   5   9      116.78      204.27     49.93 o
  10   5   9      126.76      124.99     38.08 o
  11   5   9     1664.65     1529.57    100.68 o
 -11   6   9        0.11       11.80     31.41 o
 -10   6   9       31.87       23.75     37.17 o
  -9   6   9      396.37      330.57     39.67 o
  -8   6   9       41.48       12.72     21.10 o
  -7   6   9     1218.43     1115.89     45.12 o
  -6   6   9      479.38      484.74     35.80 o
  -5   6   9       94.28      113.11     16.57 o
  -4   6   9     2094.95     1966.56     54.70 o
  -3   6   9     7433.08     7132.45    112.31 o
  -2   6   9      538.03      528.50     21.18 o
  -1   6   9      548.10      558.17     20.94 o
   0   6   9     1101.50     1108.06     32.73 o
   1   6   9     3138.97     3142.70     62.96 o
   2   6   9      307.02      314.60     19.12 o
   3   6   9     1303.90     1232.32     36.25 o
   4   6   9      301.99      309.29     27.63 o
   5   6   9      993.20     1033.46     45.45 o
   6   6   9      958.96      899.87     42.25 o
   7   6   9      257.40      256.27     28.53 o
   8   6   9      104.03      192.03     35.15 o
   9   6   9      583.78      598.66     53.64 o
  10   6   9        1.01       24.73     32.29 o
  11   6   9       67.88      136.07     51.98 o
 -11   7   9      595.13      530.48     83.67 o
 -10   7   9        8.33       43.31     44.75 o
  -9   7   9      498.48      493.89     46.30 o
  -8   7   9      144.72      196.62     24.69 o
  -7   7   9       21.51       26.83     16.40 o
  -6   7   9      197.95      190.27     22.35 o
  -5   7   9     2781.29     2813.56     75.96 o
  -4   7   9      790.06      775.85     35.64 o
  -3   7   9     1300.56     1393.25     36.29 o
  -2   7   9     2954.21     2870.76     70.37 o
  -1   7   9     3577.03     3446.56     67.73 o
   0   7   9     2153.05     2148.52     50.85 o
   1   7   9     3800.20     3702.28     74.21 o
   2   7   9     3208.28     3207.18     69.69 o
   3   7   9        6.57       46.36     13.47 o
   4   7   9     2157.92     2002.61     50.52 o
   5   7   9      747.84      764.26     39.29 o
   6   7   9     1158.38      998.63     48.04 o
   7   7   9     1693.95     1628.27     65.83 o
   8   7   9       70.86       95.49     24.93 o
   9   7   9      111.67      158.21     46.15 o
  10   7   9      210.67      407.71     66.29 o
 -10   8   9       11.96        3.62     30.26 o
  -9   8   9      805.02      827.33     77.48 o
  -8   8   9       86.89      136.49     43.93 o
  -7   8   9      418.41      427.01     39.11 o
  -6   8   9      291.86      341.49     33.70 o
  -5   8   9       22.20       49.84     16.93 o
  -4   8   9     1376.85     1290.29     45.78 o
  -3   8   9      380.00      380.35     21.63 o
  -2   8   9      155.70      159.32     16.10 o
  -1   8   9     3200.62     3161.94     65.65 o
   0   8   9      339.87      353.05     24.31 o
   1   8   9        1.50       14.33     13.79 o
   2   8   9        0.50       -7.27     12.58 o
   3   8   9     3135.21     3109.36     71.19 o
   4   8   9       80.92       95.15     33.07 o
   5   8   9      245.55      267.11     27.21 o
   6   8   9     1504.08     1475.24     58.76 o
   7   8   9     1127.69     1110.64     56.30 o
   8   8   9     1019.59     1003.25     67.56 o
   9   8   9     1602.60     1642.38    112.36 o
  10   8   9      547.96      527.41     85.38 o
 -10   9   9       92.64      115.27     60.34 o
  -9   9   9      240.88      299.20     54.35 o
  -8   9   9      334.24      360.13     52.17 o
  -7   9   9        4.00       10.37     23.10 o
  -6   9   9      268.95      312.29     26.93 o
  -5   9   9      476.43      442.05     29.29 o
  -4   9   9      318.16      319.98     20.68 o
  -3   9   9      357.22      353.84     21.31 o
  -2   9   9     1151.14     1148.48     36.45 o
  -1   9   9       85.23      100.83     15.59 o
   0   9   9        0.97       39.08     17.65 o
   1   9   9     4282.59     4359.18     91.74 o
   2   9   9     4250.36     4174.72     89.03 o
   3   9   9     2454.29     2471.64     61.63 o
   4   9   9      707.30      661.72     48.66 o
   5   9   9     2370.76     2282.23     73.44 o
   6   9   9        0.61        0.45     24.27 o
   7   9   9     1158.04     1115.24     68.90 o
   8   9   9      589.66      481.32     54.12 o
   9   9   9       53.21       28.73     37.88 o
  -9  10   9     1014.75     1102.09     95.79 o
  -8  10   9       71.53      151.99     46.77 o
  -7  10   9     1158.99     1113.18     63.97 o
  -6  10   9      601.31      649.71     46.16 o
  -5  10   9        4.95       18.83     25.07 o
  -4  10   9       28.72       58.41     16.91 o
  -3  10   9      115.10      158.33     17.67 o
  -2  10   9     3144.31     3077.39     69.95 o
  -1  10   9     3647.66     3361.75     80.30 o
   0  10   9       44.61       65.21     16.44 o
   1  10   9      512.87      516.62     26.22 o
   2  10   9       63.00      119.38     29.79 o
   3  10   9     4265.58     4211.16     92.90 o
   4  10   9       11.88       11.65     22.93 o
   5  10   9      187.21      271.24     39.05 o
   6  10   9      244.45      291.11     42.47 o
   7  10   9      652.24      662.51     63.45 o
   8  10   9       82.64      218.10     53.41 o
   9  10   9     1155.56     1138.75    108.62 o
  -8  11   9      658.12      593.86     68.57 o
  -7  11   9     1191.56     1116.71     66.59 o
  -6  11   9      186.67      150.72     32.10 o
  -5  11   9     2269.15     2214.09     90.37 o
  -4  11   9      396.17      330.92     36.83 o
  -3  11   9      333.81      366.98     29.51 o
  -2  11   9     2390.25     2343.64     70.24 o
  -1  11   9     2374.11     2291.94     90.18 o
   0  11   9       50.29       48.15     13.92 o
   1  11   9      607.63      633.37     29.55 o
   2  11   9     2340.05     2402.42     74.65 o
   3  11   9       85.03      162.03     26.02 o
   4  11   9      187.79      255.02     35.96 o
   5  11   9      476.76      429.11     44.83 o
   6  11   9      476.87      520.14     50.31 o
   7  11   9      438.15      499.06     56.29 o
   8  11   9      255.92      345.96     54.55 o
  -8  12   9       62.11       57.58     46.42 o
  -7  12   9      505.87      547.83     63.90 o
  -6  12   9      207.31      221.67     38.97 o
  -5  12   9       82.84      108.10     30.63 o
  -4  12   9       53.28       51.94     32.03 o
  -3  12   9      269.02      295.26     33.07 o
  -2  12   9       28.20       22.80     17.80 o
  -1  12   9      557.10      533.67     42.79 o
   0  12   9     2381.02     2374.95     91.93 o
   1  12   9      588.23      560.03     35.93 o
   2  12   9     1722.30     1833.10     68.32 o
   3  12   9     1059.86     1165.76     63.61 o
   4  12   9      157.36      230.49     37.22 o
   5  12   9        0.67       21.64     26.16 o
   6  12   9      176.11      140.11     39.23 o
   7  12   9        3.56      -11.49     29.62 o
  -6  13   9      341.64      328.80     45.85 o
  -5  13   9     1449.96     1321.40     76.54 o
  -4  13   9       33.81       30.17     31.19 o
  -3  13   9       66.70      130.52     51.75 o
  -2  13   9      981.71      938.00     57.51 o
  -1  13   9      684.16      708.81     52.01 o
   0  13   9     3164.54     2954.87    112.18 o
   1  13   9        1.00        7.10     21.79 o
   2  13   9      551.40      649.88     60.68 o
   3  13   9       35.13      122.33     38.53 o
   4  13   9     1684.29     1678.06     87.87 o
   5  13   9      948.74      885.79     64.17 o
   6  13   9       99.28      186.90     45.63 o
  -5  14   9      100.08      187.23     67.60 o
  -4  14   9      167.67      146.21     56.87 o
  -3  14   9      178.54      289.39     51.39 o
  -2  14   9       71.12       70.28     41.12 o
  -1  14   9     1203.30     1263.25     70.75 o
   0  14   9      103.79       84.84     30.96 o
   1  14   9      222.07      293.72     41.51 o
   2  14   9     1353.14     1291.64    116.12 o
   3  14   9     2501.38     2504.43    139.60 o
   4  14   9       86.26      153.89     51.38 o
   5  14   9      140.64      184.52     56.02 o
  -3  15   9      112.21      169.67     48.36 o
  -2  15   9      752.07      764.12     77.61 o
  -1  15   9      152.64      174.69     56.79 o
   0  15   9       25.36       34.07     28.22 o
   1  15   9       26.13       29.21     53.26 o
   2  15   9      108.95       79.13     36.61 o
   3  15   9      175.80      170.40     46.79 o
 -10   0  10       77.71       81.89     48.40 o
  -8   0  10     1459.23     1422.48    167.53 o
  -6   0  10     3561.48     3756.97    275.06 o
  -4   0  10      567.19      574.51     80.09 o
  -2   0  10     4277.87     4528.25    151.29 o
   0   0  10     9223.70    10065.58    494.61 o
   2   0  10     3256.36     3320.15     85.20 o
   4   0  10      309.22      337.69     44.49 o
   6   0  10     2939.93     2989.58    138.97 o
   8   0  10       22.98       -0.48     27.98 o
  10   0  10     1335.44     1268.44    110.83 o
 -11   1  10      107.34      157.65     51.67 o
 -10   1  10     1675.03     1854.04     90.32 o
  -9   1  10       53.56       72.16     28.80 o
  -8   1  10     4955.52     4872.45    160.67 o
  -7   1  10       12.06       88.53     34.68 o
  -6   1  10     1307.73     1352.08     58.18 o
  -5   1  10      117.57      150.20     26.16 o
  -4   1  10     7183.76     7133.59    176.32 o
  -3   1  10        1.03        8.12     12.95 o
  -2   1  10      553.54      573.75     33.72 o
  -1   1  10       87.36      108.35     23.65 o
   0   1  10     1685.10     1644.01     32.77 o
   1   1  10     3422.88     3504.43     60.00 o
   2   1  10     8882.60     9006.52    135.32 o
   3   1  10      379.05      380.45     19.13 o
   4   1  10     5968.76     5826.67    109.37 o
   5   1  10       90.42      131.27     16.52 o
   6   1  10     1281.83     1355.77     63.04 o
   7   1  10       50.36      126.46     32.06 o
   8   1  10      141.36      191.63     35.47 o
   9   1  10      119.06      161.90     35.95 o
  10   1  10      220.96      210.84     45.82 o
  11   1  10        0.76        3.50     32.44 o
 -11   2  10        0.14       19.24     36.56 o
 -10   2  10      109.85      162.76     37.35 o
  -9   2  10       98.38      142.43     40.11 o
  -8   2  10      267.12      281.12     38.93 o
  -7   2  10      518.13      591.81     42.01 o
  -6   2  10     2040.62     2206.44     82.32 o
  -5   2  10      283.42      338.18     36.44 o
  -4   2  10     3334.52     3232.28     96.68 o
  -3   2  10       91.84      130.53     22.17 o
  -2   2  10     2985.21     3009.59     56.59 o
  -1   2  10        9.67       27.90     10.11 o
   0   2  10    13288.93    13620.43    181.24 o
   1   2  10     1449.60     1388.87     32.62 o
   2   2  10     1024.39     1053.36     35.22 o
   3   2  10     5098.91     5278.59     90.12 o
   4   2  10     6718.83     6700.07    126.01 o
   5   2  10      247.26      325.83     25.41 o
   6   2  10     6402.52     6446.25    138.50 o
   7   2  10      389.67      400.11     51.17 o
   8   2  10      167.41      208.61     34.34 o
   9   2  10        0.69       19.24     28.97 o
  10   2  10     2949.28     2975.57    130.30 o
  11   2  10      212.60      167.54     42.91 o
 -11   3  10      249.24      279.76     41.44 o
 -10   3  10      305.75      469.20     48.40 o
  -9   3  10        0.94        5.02     23.22 o
  -8   3  10      675.58      762.56     50.30 o
  -7   3  10     3033.67     3177.41    107.45 o
  -6   3  10      881.10      932.38     61.94 o
  -5   3  10      124.10      177.34     28.94 o
  -4   3  10     7279.67     7346.15    205.44 o
  -3   3  10     1442.32     1354.04     51.46 o
  -2   3  10     3146.68     2996.91     70.79 o
  -1   3  10      388.20      324.14     19.89 o
   0   3  10      443.49      448.66     20.85 o
   1   3  10      329.35      425.55     25.80 o
   2   3  10     7009.04     7637.09    166.03 o
   3   3  10      200.71      218.09     25.02 o
   4   3  10     1703.75     1689.90     56.51 o
   5   3  10      437.68      457.76     31.59 o
   6   3  10     2365.79     2367.17     68.18 o
   7   3  10     2743.24     2574.46    146.85 o
   8   3  10      839.60      827.54     56.80 o
   9   3  10       52.46       19.24     28.05 o
  10   3  10      259.08      271.14     47.42 o
  11   3  10      108.84      117.79     41.68 o
 -11   4  10       41.35      122.32     49.89 o
 -10   4  10       30.80       60.02     30.28 o
  -9   4  10      356.75      308.76     40.14 o
  -8   4  10       54.09      133.01     46.78 o
  -7   4  10        3.06      -22.29     22.29 o
  -6   4  10      188.49      216.34     31.12 o
  -5   4  10       68.75      130.75     26.00 o
  -4   4  10     1831.26     1699.93     57.65 o
  -3   4  10        5.17        5.99     16.59 o
  -2   4  10     5786.59     5553.12    104.35 o
  -1   4  10      297.17      352.29     18.57 o
   0   4  10    12256.09    12408.91    240.58 o
   1   4  10      153.73      191.52     16.63 o
   2   4  10      249.01      319.32     26.07 o
   3   4  10      206.74      184.74     16.35 o
   4   4  10     4925.55     4971.72     89.88 o
   5   4  10       58.10       42.75     17.74 o
   6   4  10     5324.14     5439.21    147.16 o
   7   4  10      343.65      360.27     29.86 o
   8   4  10      489.55      428.96     45.97 o
   9   4  10       19.82       -1.36     25.71 o
  10   4  10     1580.06     1602.38    100.37 o
  11   4  10       46.95       79.15     45.81 o
 -11   5  10      174.99      208.99     41.83 o
 -10   5  10     1051.20     1143.29     69.48 o
  -9   5  10       87.67       83.98     29.57 o
  -8   5  10       20.03       65.53     28.02 o
  -7   5  10     1416.75     1421.86     67.89 o
  -6   5  10     1778.32     1774.23    132.23 o
  -5   5  10      417.32      433.23     30.97 o
  -4   5  10    10046.96     9877.78    198.26 o
  -3   5  10     1825.24     1793.03     52.49 o
  -2   5  10     4449.25     4554.58     99.66 o
  -1   5  10       11.29       -3.15      9.85 o
   0   5  10     1626.99     1686.98     48.81 o
   1   5  10      320.68      277.17     20.20 o
   2   5  10     1973.05     2001.43     69.05 o
   3   5  10      240.93      265.22     19.44 o
   4   5  10       26.33       44.48     22.41 o
   5   5  10      295.36      347.33     29.51 o
   6   5  10      204.28      188.72     25.87 o
   7   5  10       90.37      136.17     22.21 o
   8   5  10      649.35      638.91     52.71 o
   9   5  10        0.87        7.72     27.43 o
  10   5  10      225.01      148.88     43.52 o
  11   5  10       23.41       95.03     52.50 o
 -10   6  10       91.07       66.49     34.39 o
  -9   6  10        4.17      -15.12     24.23 o
  -8   6  10      583.50      582.01     49.14 o
  -7   6  10      129.04      152.44     44.94 o
  -6   6  10     2378.91     2211.67     87.34 o
  -5   6  10        0.35       24.94     12.55 o
  -4   6  10      781.99      846.49     34.06 o
  -3   6  10     5020.52     5040.44    117.59 o
  -2   6  10     5544.32     5386.88     97.43 o
  -1   6  10     1017.87      981.01     30.71 o
   0   6  10     4740.05     4641.56     86.36 o
   1   6  10     1191.38     1207.52     38.58 o
   2   6  10      608.69      637.00     28.93 o
   3   6  10       66.63       89.06     15.17 o
   4   6  10     2615.91     2488.99     72.97 o
   5   6  10       93.77      111.35     24.47 o
   6   6  10     1857.67     1780.66     63.37 o
   7   6  10      491.23      518.04     42.12 o
   8   6  10       68.66       98.22     43.14 o
   9   6  10     1205.60     1181.89     87.29 o
  10   6  10      738.03      670.36     74.73 o
 -10   7  10     1290.36     1310.96    105.05 o
  -9   7  10      122.19      148.22     33.46 o
  -8   7  10     1730.82     1460.31     86.31 o
  -7   7  10      471.10      419.20     53.00 o
  -6   7  10      209.57      204.49     22.89 o
  -5   7  10      844.17      778.68     38.02 o
  -4   7  10     4564.65     4613.14    108.28 o
  -3   7  10       38.75       80.48     16.97 o
  -2   7  10     2942.52     3026.98     63.83 o
  -1   7  10      226.70      227.64     34.55 o
   0   7  10      897.47      901.26     33.47 o
   1   7  10       13.15       19.24     12.99 o
   2   7  10     2413.91     2300.61     63.97 o
   3   7  10     1753.54     1640.60     47.20 o
   4   7  10      296.95      258.97     32.88 o
   5   7  10     1582.74     1669.71     73.78 o
   6   7  10      313.76      336.74     42.20 o
   7   7  10       28.34       56.93     32.61 o
   8   7  10     1240.18     1222.70     60.72 o
   9   7  10        0.11        8.42     34.24 o
  10   7  10      401.27      522.35     80.37 o
 -10   8  10      451.24      534.94     69.56 o
  -9   8  10       42.65       35.97     42.23 o
  -8   8  10      785.36      791.96     66.83 o
  -7   8  10        4.74       -9.31     30.68 o
  -6   8  10     4138.77     3870.41    106.19 o
  -5   8  10     1428.11     1418.03     52.43 o
  -4   8  10      426.26      384.58     27.41 o
  -3   8  10     4082.86     4164.22     99.30 o
  -2   8  10     2280.85     2175.51     52.13 o
  -1   8  10     4105.80     3972.75     82.19 o
   0   8  10     6219.95     6128.42    118.06 o
   1   8  10      113.08      117.04     17.68 o
   2   8  10      901.16     1018.86     38.74 o
   3   8  10       89.06      114.53     18.89 o
   4   8  10     2461.52     2509.59     76.36 o
   5   8  10       11.50       16.86     18.44 o
   6   8  10     1193.74     1187.42     56.12 o
   7   8  10     1106.84     1176.97     58.39 o
   8   8  10      256.22      316.42     44.86 o
   9   8  10     1008.34     1090.93     96.00 o
  -9   9  10       52.36      143.18     82.44 o
  -8   9  10      721.60      716.23     71.27 o
  -7   9  10      176.33      164.05     67.01 o
  -6   9  10        1.34       -9.05     20.00 o
  -5   9  10      136.08      154.06     22.46 o
  -4   9  10      601.65      610.18     63.27 o
  -3   9  10      189.64      233.69     27.47 o
  -2   9  10     1054.56      924.30     32.32 o
  -1   9  10     1101.76     1044.93     36.12 o
   0   9  10      593.68      579.19     28.43 o
   1   9  10       43.64       56.48     15.75 o
   2   9  10     6679.08     6704.66    136.67 o
   3   9  10       29.59       51.34     15.51 o
   4   9  10     2116.90     2102.14     71.01 o
   5   9  10       95.39      152.78     26.64 o
   6   9  10      496.43      557.99     52.62 o
   7   9  10        2.75       37.97     30.00 o
   8   9  10     1590.54     2101.23    385.22 o
   9   9  10       28.92       31.84     40.50 o
  -9  10  10      106.16       40.67     42.87 o
  -8  10  10      269.19      281.87     58.69 o
  -7  10  10       89.31       70.88     38.22 o
  -6  10  10     2079.84     2049.86     86.06 o
  -5  10  10       11.41       61.75     36.12 o
  -4  10  10        0.26       14.58     20.57 o
  -3  10  10     1312.58     1349.00     52.32 o
  -2  10  10      410.99      407.76     24.16 o
  -1  10  10        1.76        8.62     13.80 o
   0  10  10     1235.72     1157.82     40.64 o
   1  10  10     1650.33     1664.84     51.68 o
   2  10  10     1121.32     1128.71     41.35 o
   3  10  10      171.58      161.95     20.59 o
   4  10  10     2175.34     2130.75     87.50 o
   5  10  10       37.15       37.68     27.74 o
   6  10  10      586.50      634.98     53.98 o
   7  10  10       40.69       53.74     32.80 o
   8  10  10      812.87      807.38     68.26 o
  -8  11  10      170.95      202.04     51.95 o
  -7  11  10     1577.11     1535.98    104.99 o
  -6  11  10       60.07       31.20     26.65 o
  -5  11  10      105.25      188.38     34.15 o
  -4  11  10      518.21      482.60     41.73 o
  -3  11  10     1019.95     1033.71     56.68 o
  -2  11  10       61.07       82.51     26.35 o
  -1  11  10      112.91      120.66     19.30 o
   0  11  10      751.00      768.89     34.62 o
   1  11  10      259.25      236.69     22.86 o
   2  11  10     1214.04     1217.18     65.87 o
   3  11  10       21.79       28.47     28.34 o
   4  11  10      226.21      261.09     37.10 o
   5  11  10       33.56       36.49     26.36 o
   6  11  10      144.18      175.78     43.17 o
   7  11  10      114.97      165.37     54.34 o
   8  11  10      409.89      519.51     83.17 o
  -7  12  10      332.78      346.93     54.94 o
  -6  12  10     2136.92     2129.02    103.38 o
  -5  12  10        3.34      -10.77     24.08 o
  -4  12  10      365.92      367.11     42.21 o
  -3  12  10       18.94       29.04     22.43 o
  -2  12  10     1615.29     1487.26     57.52 o
  -1  12  10        1.14       77.78     71.99 o
   0  12  10      223.37      288.21     36.70 o
   1  12  10      329.73      345.52     31.09 o
   2  12  10       37.46       55.19     22.43 o
   3  12  10     2560.91     2636.44    111.47 o
   4  12  10     1199.05     1132.53     72.61 o
   5  12  10       15.19       89.92     40.79 o
   6  12  10       52.93       34.15     31.50 o
   7  12  10      974.50     1042.51     83.31 o
  -6  13  10      157.19      140.21     65.68 o
  -5  13  10      199.07      264.10     56.53 o
  -4  13  10     1103.76      998.33     93.14 o
  -3  13  10        0.04      -15.38     32.31 o
  -2  13  10     1500.80     1631.88    107.65 o
  -1  13  10      190.25      199.78     53.76 o
   0  13  10      190.99      232.32     40.54 o
   1  13  10      517.34      439.31     45.90 o
   2  13  10      572.82      509.77     61.07 o
   3  13  10        3.99       42.59     32.22 o
   4  13  10      135.43       89.51     44.58 o
   5  13  10     1339.33     1388.27    105.97 o
   6  13  10       21.26        4.14     32.22 o
  -4  14  10        2.22       -3.78     31.72 o
  -3  14  10      515.49      580.22     67.29 o
  -2  14  10      250.41      335.52     56.20 o
  -1  14  10       61.73       41.43     33.88 o
   0  14  10      450.78      526.14     51.65 o
   1  14  10      263.41      247.53     48.74 o
   2  14  10      107.61       87.83     47.65 o
   3  14  10     1364.39     1370.80    102.97 o
   4  14  10      445.90      507.24     80.45 o
  -2  15  10     1670.31     1824.97    121.36 o
  -1  15  10      326.42      409.09     59.20 o
   0  15  10       22.90       86.03     53.41 o
   1  15  10       47.82      128.70     58.21 o
 -11   0  11      420.50      544.52     81.48 o
  -9   0  11     3267.92     3005.79    163.66 o
  -7   0  11     2399.09     2615.64    140.34 o
  -5   0  11     9903.74    10507.59    998.70 o
  -3   0  11      394.80      334.49     40.18 o
  -1   0  11     7406.99     6569.53    568.46 o
   1   0  11     8023.37     8229.98    178.85 o
   3   0  11     1092.52     1085.95     45.21 o
   5   0  11     6677.15     6637.23    254.29 o
   7   0  11      282.05      307.04     54.05 o
   9   0  11      297.02      340.81     70.62 o
  11   0  11      174.65      182.35     65.32 o
 -11   1  11        0.25       -1.44     26.15 o
 -10   1  11       87.46      159.36     38.12 o
  -9   1  11      155.63      218.38     39.43 o
  -8   1  11        2.32      -26.18     26.18 o
  -7   1  11     2506.43     2640.93    102.46 o
  -6   1  11       32.60        7.44     21.22 o
  -5   1  11      740.88      772.67     46.16 o
  -4   1  11       41.95       73.06     24.24 o
  -3   1  11     2020.09     1895.84     66.78 o
  -2   1  11       75.34       87.32     20.07 o
  -1   1  11      269.83      291.99     29.08 o
   0   1  11       19.17        5.65      9.46 o
   1   1  11      733.95      681.89     22.24 o
   2   1  11      153.63      156.26     14.32 o
   3   1  11     2693.40     2741.76     57.20 o
   4   1  11      439.57      447.91     32.86 o
   5   1  11     8930.54     8915.84    176.81 o
   6   1  11      546.02      472.33     40.52 o
   7   1  11      402.00      356.15     39.61 o
   8   1  11       23.68       39.77     29.84 o
   9   1  11     4704.58     4729.82    182.02 o
  10   1  11      503.06      514.82     53.77 o
  11   1  11      378.06      401.60     56.10 o
 -11   2  11      601.25      599.78     55.44 o
 -10   2  11      176.87      171.09     39.52 o
  -9   2  11     1275.39     1338.45     73.69 o
  -8   2  11      152.79      251.17     42.27 o
  -7   2  11      121.32      221.75     33.90 o
  -6   2  11     1366.99     1393.24     65.36 o
  -5   2  11     4676.01     4411.57    138.43 o
  -4   2  11      287.61      353.31     29.32 o
  -3   2  11     2536.23     2663.07     85.09 o
  -2   2  11      269.01      292.58     26.80 o
  -1   2  11     1812.77     1808.26     45.56 o
   0   2  11       48.21       72.99     12.78 o
   1   2  11    10178.76     9868.22    152.69 o
   2   2  11       93.06      134.04     14.46 o
   3   2  11      901.43      998.17     56.82 o
   4   2  11      870.96      925.29     31.29 o
   5   2  11     2980.14     2923.93     80.72 o
   6   2  11      338.94      373.19     26.99 o
   7   2  11     2494.34     2506.99    119.81 o
   8   2  11      302.53      345.93     46.26 o
   9   2  11       45.03       80.11     32.87 o
  10   2  11       80.34      104.87     59.38 o
  11   2  11      509.25      572.86     70.47 o
 -11   3  11       94.76       83.80     37.30 o
 -10   3  11      471.29      473.24     48.63 o
  -9   3  11       59.50       65.36     33.42 o
  -8   3  11        0.17      -18.16     25.23 o
  -7   3  11      864.01      960.87     57.18 o
  -6   3  11      319.61      337.65     37.68 o
  -5   3  11     1581.51     1637.45     77.02 o
  -4   3  11     1080.43     1108.09     58.73 o
  -3   3  11     3847.98     3759.31    109.78 o
  -2   3  11      822.57      768.14     27.78 o
  -1   3  11     9037.03     9088.31    162.58 o
   0   3  11      101.05      114.31     16.59 o
   1   3  11      207.85      191.70     15.63 o
   2   3  11       29.77       86.63     17.96 o
   3   3  11     3070.04     2964.71     62.26 o
   4   3  11     3593.30     3484.24    109.05 o
   5   3  11     6589.53     6819.94    153.75 o
   6   3  11       71.06      112.67     34.07 o
   7   3  11      317.80      345.47     41.47 o
   8   3  11        9.61       -0.20     24.00 o
   9   3  11     3893.58     3921.88    158.90 o
  10   3  11      338.70      351.64     65.21 o
 -11   4  11      993.15     1083.70     76.39 o
 -10   4  11        6.06       45.31     29.83 o
  -9   4  11     3339.50     3293.90    133.58 o
  -8   4  11      965.68      961.97     60.79 o
  -7   4  11       98.94      160.06     31.69 o
  -6   4  11       78.59       73.77     33.11 o
  -5   4  11     3041.73     2708.35     93.42 o
  -4   4  11     1084.14      948.26     64.67 o
  -3   4  11     3483.20     3281.50     71.15 o
  -2   4  11        0.25       13.24     12.65 o
  -1   4  11      115.85      141.26     20.72 o
   0   4  11      220.31      276.74     20.17 o
   1   4  11     8673.07     8800.41    148.96 o
   2   4  11      262.87      303.75     26.02 o
   3   4  11       97.09      138.71     16.12 o
   4   4  11        1.15       14.71     11.62 o
   5   4  11     3242.08     3393.22     92.34 o
   6   4  11      278.58      326.25     30.24 o
   7   4  11     1152.99     1180.96    107.88 o
   8   4  11      189.64      257.36     41.37 o
   9   4  11      533.71      539.86     58.97 o
  10   4  11       84.43       93.27     39.32 o
 -10   5  11        0.60      -22.94     34.45 o
  -9   5  11      408.79      490.22     49.38 o
  -8   5  11      171.13      127.67     33.51 o
  -7   5  11      454.50      458.95     52.72 o
  -6   5  11        0.13       -4.98     20.13 o
  -5   5  11      130.83      195.01     28.06 o
  -4   5  11      102.91      105.50     27.04 o
  -3   5  11     1321.36     1180.68     39.86 o
  -2   5  11      125.41      158.21     27.34 o
  -1   5  11     6818.21     6691.52    146.70 o
   0   5  11       66.25       77.35     15.96 o
   1   5  11       99.57      145.70     17.03 o
   2   5  11       36.15       71.47     22.50 o
   3   5  11     1903.47     1973.87     54.19 o
   4   5  11      835.43      918.60     42.94 o
   5   5  11      561.76      575.08     37.50 o
   6   5  11       97.62      143.82     37.24 o
   7   5  11        0.13       46.85     33.31 o
   8   5  11      448.98      507.36     51.04 o
   9   5  11      882.18     1019.87     74.17 o
  10   5  11       12.03       -6.00     28.76 o
 -10   6  11       18.51       82.45     75.06 o
  -9   6  11      302.58      305.32     42.21 o
  -8   6  11      259.51      270.95     38.55 o
  -7   6  11      510.21      585.32     45.00 o
  -6   6  11       35.93       65.85     26.00 o
  -5   6  11      402.59      388.21     38.13 o
  -4   6  11       81.21       80.92     30.39 o
  -3   6  11      192.81      150.66     22.22 o
  -2   6  11     1675.18     1631.80     50.24 o
  -1   6  11     1715.17     1725.87     43.59 o
   0   6  11     2157.81     2055.94     51.16 o
   1   6  11     4291.05     4203.13     89.09 o
   2   6  11     2053.61     1987.44     52.93 o
   3   6  11      190.26      223.95     19.45 o
   4   6  11       57.78      118.24     22.37 o
   5   6  11      816.09      861.06     43.86 o
   6   6  11      375.92      421.23     41.57 o
   7   6  11      389.36      407.73     35.47 o
   8   6  11       32.73      102.40     55.27 o
   9   6  11      373.25      401.96     57.12 o
  10   6  11        0.20       67.18     44.75 o
 -10   7  11        0.28       18.71     38.83 o
  -9   7  11      346.90      320.91     59.35 o
  -8   7  11      133.34      182.55     34.64 o
  -7   7  11      181.94      173.47     36.03 o
  -6   7  11      460.31      404.09     42.17 o
  -5   7  11       69.36       66.39     25.93 o
  -4   7  11      875.16      843.39     37.65 o
  -3   7  11     1431.30     1390.48     49.10 o
  -2   7  11      752.71      744.49     34.82 o
  -1   7  11     2753.61     2717.47     60.81 o
   0   7  11      831.57      806.56     30.92 o
   1   7  11       70.34      122.82     17.65 o
   2   7  11      613.16      634.93     32.81 o
   3   7  11     3242.89     3018.46     73.60 o
   4   7  11      414.27      358.38     30.04 o
   5   7  11     1308.52     1341.35     55.89 o
   6   7  11     1144.38     1190.22     58.80 o
   7   7  11       37.72       90.76     27.66 o
   8   7  11     1097.58     1033.56     70.99 o
   9   7  11      654.69      805.12     84.83 o
  -9   8  11      280.04      327.48     57.78 o
  -8   8  11      463.92      527.47     61.82 o
  -7   8  11        3.42       29.62     24.02 o
  -6   8  11        0.73       45.60     21.94 o
  -5   8  11     1328.55     1363.03     50.41 o
  -4   8  11      462.96      446.86     37.40 o
  -3   8  11      175.63      175.31     24.24 o
  -2   8  11     2662.74     2754.78     77.95 o
  -1   8  11     2462.67     2352.72     60.08 o
   0   8  11     2391.22     2425.37     62.98 o
   1   8  11     2920.44     2925.06     72.55 o
   2   8  11     1393.48     1335.01     49.39 o
   3   8  11      413.78      407.04     41.84 o
   4   8  11      439.58      463.03     37.90 o
   5   8  11     1241.43     1290.74     60.52 o
   6   8  11      230.26      347.56     33.56 o
   7   8  11     1584.23     1630.14     85.50 o
   8   8  11       37.06       38.97     41.80 o
   9   8  11       41.37      103.30     83.04 o
  -9   9  11       33.81       48.05     39.47 o
  -8   9  11        6.31       52.29     39.03 o
  -7   9  11     2124.95     2119.63    120.43 o
  -6   9  11        0.18       -7.70     26.82 o
  -5   9  11      178.94      189.02     25.76 o
  -4   9  11       21.77       50.52     19.24 o
  -3   9  11       64.58       51.36     18.06 o
  -2   9  11       11.26        7.55     18.07 o
  -1   9  11      655.80      678.96     30.73 o
   0   9  11      450.16      441.08     27.07 o
   1   9  11       67.27       81.12     17.92 o
   2   9  11      433.91      465.01     28.82 o
   3   9  11     3484.07     3603.60     99.46 o
   4   9  11       11.61       26.54     20.52 o
   5   9  11     2047.21     2197.85     80.62 o
   6   9  11      360.64      446.06     47.66 o
   7   9  11      183.26      138.00     37.64 o
   8   9  11      200.43      282.12     58.86 o
  -8  10  11     1218.11     1230.70    104.48 o
  -7  10  11      192.04      238.01     63.27 o
  -6  10  11      138.08      168.45     49.94 o
  -5  10  11     2072.66     2231.63     89.60 o
  -4  10  11       17.97       36.18     23.49 o
  -3  10  11      255.62      253.87     27.74 o
  -2  10  11      295.48      359.97     29.25 o
  -1  10  11      420.59      427.04     28.22 o
   0  10  11      388.09      363.71     26.15 o
   1  10  11      561.04      590.35     32.10 o
   2  10  11      732.01      748.49     37.49 o
   3  10  11     1489.62     1422.40     57.05 o
   4  10  11       55.76       55.02     27.24 o
   5  10  11        2.22      -20.61     27.57 o
   6  10  11       38.08       68.16     33.34 o
   7  10  11     1577.02     1544.86     94.57 o
   8  10  11       13.45      -10.86     39.32 o
  -7  11  11     1017.23     1111.86     98.23 o
  -6  11  11      376.34      420.99     75.82 o
  -5  11  11       17.86       33.54     27.03 o
  -4  11  11      927.17      935.88     59.33 o
  -3  11  11     1326.71     1240.91     62.20 o
  -2  11  11       13.06       -9.18     17.93 o
  -1  11  11      354.43      314.18     27.97 o
   0  11  11      693.32      640.05     32.00 o
   1  11  11       34.95       33.19     21.74 o
   2  11  11      434.92      463.13     36.86 o
   3  11  11      982.42      917.04     61.60 o
   4  11  11      459.30      377.90     45.58 o
   5  11  11      213.10      282.56     44.11 o
   6  11  11      326.06      412.48     51.46 o
   7  11  11       40.03       40.13     35.50 o
  -6  12  11     1139.70     1166.13     97.08 o
  -5  12  11     1272.72     1260.93     90.92 o
  -4  12  11      232.33      238.47     35.86 o
  -3  12  11      516.70      514.86     44.81 o
  -2  12  11      880.37      840.13     52.81 o
  -1  12  11      249.79      219.97     42.60 o
   0  12  11        0.52       37.07     31.58 o
   1  12  11       21.04       28.80     20.39 o
   2  12  11      406.92      425.29     42.98 o
   3  12  11      428.85      401.54     49.05 o
   4  12  11      730.37      882.33     63.86 o
   5  12  11        3.07      -22.14     28.96 o
   6  12  11       35.52       83.04     39.21 o
  -5  13  11       21.71       73.63     57.94 o
  -4  13  11     1182.47     1164.69     88.91 o
  -3  13  11      589.17      687.42     69.53 o
  -2  13  11      240.14      323.29     53.14 o
  -1  13  11      972.38      948.61     75.91 o
   0  13  11      111.02      116.55     39.72 o
   1  13  11        2.14       -7.43     29.15 o
   2  13  11     1680.78     1675.58    106.96 o
   3  13  11      993.51      915.18     80.64 o
   4  13  11       70.65       78.18     51.53 o
   5  13  11        7.90      -27.69     39.32 o
  -3  14  11      244.85      333.60     59.11 o
  -2  14  11      659.61      652.29     73.33 o
  -1  14  11      234.50      232.07     51.80 o
   0  14  11       56.94       20.37     34.32 o
   1  14  11      612.79      641.15     89.11 o
   2  14  11      496.43      644.68    140.47 o
   3  14  11        1.07       -0.39     27.51 o
 -10   0  12       83.85      170.46     52.39 o
  -8   0  12      879.14      904.08     89.67 o
  -6   0  12      329.54      345.43     58.00 o
  -4   0  12     9493.52     9004.10    317.69 o
  -2   0  12     1247.29     1267.43     84.08 o
   0   0  12     1715.09     1701.01     53.42 o
   2   0  12       25.27       25.29     14.91 o
   4   0  12     6569.20     6537.96    167.66 o
   6   0  12     1833.65     1893.71    116.36 o
   8   0  12      503.84      496.30     79.96 o
  10   0  12       26.91       56.42     69.61 o
 -10   1  12      426.34      353.37     46.90 o
  -9   1  12        1.73       29.25     49.72 o
  -8   1  12      243.99      268.89     39.75 o
  -7   1  12        8.74       20.71     22.59 o
  -6   1  12     5077.00     5315.29    244.90 o
  -5   1  12      145.06      125.71     28.67 o
  -4   1  12     4016.12     3803.16    119.70 o
  -3   1  12       88.45       78.63     23.67 o
  -2   1  12     3705.63     3459.11    102.86 o
  -1   1  12      340.14      400.44     36.70 o
   0   1  12     4829.84     4843.60     83.03 o
   1   1  12        1.61       -6.25      9.07 o
   2   1  12      222.88      237.61     19.95 o
   3   1  12     2125.63     2083.73     47.89 o
   4   1  12      183.59      193.84     17.06 o
   5   1  12     1200.74     1109.45     42.73 o
   6   1  12      326.17      399.11     39.48 o
   7   1  12      219.02      263.36     46.39 o
   8   1  12       40.10       81.78     30.45 o
   9   1  12        0.47      -24.54     31.34 o
  10   1  12     1262.32     1273.88    101.30 o
 -10   2  12      770.60      753.78     64.96 o
  -9   2  12        1.26       -9.27     24.57 o
  -8   2  12     1110.55     1186.63     67.70 o
  -7   2  12        2.46        3.81     20.15 o
  -6   2  12      135.09      194.03     30.00 o
  -5   2  12      676.65      613.33     44.08 o
  -4   2  12     2159.59     2091.14     80.57 o
  -3   2  12      370.85      343.84     32.31 o
  -2   2  12      309.45      388.25     33.17 o
  -1   2  12      121.00      117.53     13.43 o
   0   2  12     1117.49     1088.70     29.74 o
   1   2  12       34.79       70.10     13.05 o
   2   2  12     2102.07     2206.40     51.02 o
   3   2  12      407.35      405.81     22.09 o
   4   2  12     3679.01     3639.27     75.10 o
   5   2  12      817.14      831.81     41.96 o
   6   2  12      217.84      258.12     36.96 o
   7   2  12       75.14      121.85     30.20 o
   8   2  12     1630.99     1690.63     86.79 o
   9   2  12      606.62      609.80     61.72 o
  10   2  12      257.37      375.77     53.50 o
 -10   3  12      461.21      349.18     46.11 o
  -9   3  12        0.32        4.66     26.41 o
  -8   3  12      299.09      273.79     41.04 o
  -7   3  12      799.56      765.20     56.74 o
  -6   3  12     1619.96     1640.38    118.97 o
  -5   3  12      169.50      135.88     28.25 o
  -4   3  12     2319.08     2405.04    115.16 o
  -3   3  12     2152.41     2060.78     76.45 o
  -2   3  12       44.66       52.09     21.76 o
  -1   3  12        1.37       15.94     11.64 o
   0   3  12    15048.56    14706.67    223.97 o
   1   3  12     3974.49     3955.30     98.52 o
   2   3  12     1103.22     1143.31     35.81 o
   3   3  12      293.19      347.61     34.41 o
   4   3  12     7295.34     7362.68    208.73 o
   5   3  12       29.96       50.00     19.45 o
   6   3  12     1913.59     1996.80     67.43 o
   7   3  12        0.69        7.16     23.20 o
   8   3  12       59.65       66.49     31.62 o
   9   3  12      143.33      149.79     43.36 o
  10   3  12     1546.49     1554.55    106.66 o
 -10   4  12      738.48      692.75     86.02 o
  -9   4  12      162.35      164.79     40.26 o
  -8   4  12      509.04      661.16     54.82 o
  -7   4  12       51.06      127.06     40.44 o
  -6   4  12       51.38       58.18     24.79 o
  -5   4  12     1158.56     1057.88     56.89 o
  -4   4  12     1213.73     1137.51     57.06 o
  -3   4  12     1334.71     1281.62     84.27 o
  -2   4  12     4428.68     4145.63     90.75 o
  -1   4  12       55.97      130.37     40.88 o
   0   4  12     1012.24      976.67     30.39 o
   1   4  12      883.94      822.37     36.85 o
   2   4  12     2712.83     2728.86     64.35 o
   3   4  12       61.53       90.47     16.35 o
   4   4  12     1908.82     1951.32     71.74 o
   5   4  12        2.86       16.13     20.29 o
   6   4  12     1895.65     1951.99     71.88 o
   7   4  12      315.32      358.26     42.77 o
   8   4  12     2157.37     2277.10    103.91 o
   9   4  12        3.87       57.35     36.28 o
  10   4  12      230.93      405.61     60.39 o
 -10   5  12     1025.67      997.55     74.97 o
  -9   5  12       77.00       59.24     39.04 o
  -8   5  12      445.92      507.80     68.71 o
  -7   5  12        4.50       28.26     26.20 o
  -6   5  12     2758.93     2531.24    100.21 o
  -5   5  12      429.68      524.73     46.96 o
  -4   5  12      900.93      844.48     50.03 o
  -3   5  12      921.50      911.28     63.05 o
  -2   5  12     3933.67     3853.17     94.32 o
  -1   5  12      104.74      122.12     18.51 o
   0   5  12     7434.80     7611.70    147.29 o
   1   5  12     1131.57     1112.01     36.81 o
   2   5  12        0.98       12.20     13.34 o
   3   5  12       30.79       21.55     12.74 o
   4   5  12     2364.54     2470.82     78.88 o
   5   5  12        0.24       40.78     50.42 o
   6   5  12      615.64      588.26     41.00 o
   7   5  12       37.63       12.36     22.22 o
   8   5  12        2.48       79.23     33.93 o
   9   5  12      244.43      317.64     52.24 o
  -9   6  12        0.54       -9.53     26.80 o
  -8   6  12     2861.83     2657.63    129.68 o
  -7   6  12       86.34      212.80     35.97 o
  -6   6  12      177.63      233.83     33.82 o
  -5   6  12      310.26      330.17     39.04 o
  -4   6  12     2026.37     1871.42     73.20 o
  -3   6  12     1004.47      950.26     37.45 o
  -2   6  12      648.64      626.17     38.78 o
  -1   6  12       42.07       60.34     17.23 o
   0   6  12       28.35       34.31     17.30 o
   1   6  12     1080.08     1067.34     38.70 o
   2   6  12     1146.37     1212.92     44.55 o
   3   6  12      244.72      249.87     21.36 o
   4   6  12       59.75       92.70     22.87 o
   5   6  12     1648.41     1575.09     64.62 o
   6   6  12      259.65      278.20     30.00 o
   7   6  12       98.26       98.28     32.62 o
   8   6  12      439.66      440.18     54.59 o
   9   6  12        3.94        6.33     36.91 o
  -9   7  12      203.78      257.61     56.66 o
  -8   7  12      333.82      264.46     43.93 o
  -7   7  12        2.68      121.34    102.75 o
  -6   7  12     2787.93     2479.68    105.44 o
  -5   7  12      277.97      320.84     38.73 o
  -4   7  12      137.22      221.47     42.31 o
  -3   7  12      443.26      391.19     28.31 o
  -2   7  12      175.28      194.99     22.42 o
  -1   7  12     4023.89     4098.54    124.03 o
   0   7  12     2206.55     2325.66     60.89 o
   1   7  12     1722.21     1743.19     53.24 o
   2   7  12      544.12      504.97     28.21 o
   3   7  12     1687.29     1584.77     51.22 o
   4   7  12     1081.77     1108.39     52.48 o
   5   7  12     1686.30     1666.51     68.24 o
   6   7  12      456.76      528.86     40.92 o
   7   7  12      932.72      921.77     53.42 o
   8   7  12      125.90       89.37     47.63 o
   9   7  12      351.34      337.61     70.47 o
  -8   8  12      422.93      377.12     64.06 o
  -7   8  12        4.48       43.60     27.49 o
  -6   8  12      101.82       71.38     29.96 o
  -5   8  12       17.83       25.52     22.52 o
  -4   8  12      799.51      844.32     42.53 o
  -3   8  12       69.54      103.31     35.86 o
  -2   8  12     3068.84     2976.64     84.59 o
  -1   8  12        0.71        5.53     16.65 o
   0   8  12       23.71       -3.53     13.77 o
   1   8  12     3010.31     3064.88     78.82 o
   2   8  12     5015.36     4877.75    113.08 o
   3   8  12        0.07       -9.64     17.10 o
   4   8  12     2904.60     2835.42     92.94 o
   5   8  12     1933.01     1814.83     73.46 o
   6   8  12        7.14       -8.09     20.47 o
   7   8  12      205.52      229.43     42.38 o
   8   8  12      898.22      774.74     86.33 o
  -8   9  12      116.92      206.47     69.33 o
  -7   9  12      581.41      528.73     63.08 o
  -6   9  12     1788.30     1879.03    105.59 o
  -5   9  12       48.73       47.40     26.04 o
  -4   9  12     1257.21     1176.28     50.04 o
  -3   9  12     1343.53     1300.17     53.86 o
  -2   9  12     1697.12     1732.25     60.60 o
  -1   9  12      432.34      471.39     32.98 o
   0   9  12     1671.22     1548.06     49.92 o
   1   9  12     1459.17     1347.06     66.59 o
   2   9  12      377.50      419.55     38.61 o
   3   9  12      742.14      836.92     45.30 o
   4   9  12      768.53      713.26     44.06 o
   5   9  12      140.26      167.63     37.95 o
   6   9  12     2229.03     2160.58    105.11 o
   7   9  12      116.73      137.29     37.65 o
   8   9  12      298.41      411.21     67.09 o
  -7  10  12      670.69      619.22     72.34 o
  -6  10  12       93.61       78.86     42.83 o
  -5  10  12      281.32      330.59     50.70 o
  -4  10  12     1143.48     1126.94     62.80 o
  -3  10  12      353.48      348.82     31.69 o
  -2  10  12     2100.36     2091.14     74.05 o
  -1  10  12        9.45       23.53     18.48 o
   0  10  12      780.40      652.09     49.54 o
   1  10  12        1.76       -6.86     14.68 o
   2  10  12     2266.01     2154.60     65.47 o
   3  10  12      126.48      133.69     26.09 o
   4  10  12     1181.34     1210.80     72.80 o
   5  10  12      153.61      215.33     41.16 o
   6  10  12        0.38      -19.12     26.40 o
   7  10  12      104.02       78.66     41.61 o
  -6  11  12     1829.22     1792.54    116.91 o
  -5  11  12        6.00       13.26     33.80 o
  -4  11  12      107.79      168.68     55.50 o
  -3  11  12      405.42      471.25     43.08 o
  -2  11  12     1050.76     1030.03     60.47 o
  -1  11  12        7.49       -7.31     25.25 o
   0  11  12      232.72      276.81     29.17 o
   1  11  12      749.35      768.99     44.94 o
   2  11  12       13.47       39.72     26.50 o
   3  11  12      265.03      287.76     40.95 o
   4  11  12      326.55      419.18     65.95 o
   5  11  12       76.71      143.37     40.27 o
   6  11  12      790.88      746.55     70.29 o
  -5  12  12      232.24      224.81     54.60 o
  -4  12  12      732.49      604.82     68.27 o
  -3  12  12       33.61        1.24     22.06 o
  -2  12  12      846.64      853.29     72.03 o
  -1  12  12        4.03       -2.40     27.05 o
   0  12  12      240.85      254.40     47.21 o
   1  12  12       70.95      130.84     45.37 o
   2  12  12      695.91      673.41     54.31 o
   3  12  12        0.26      -14.14     26.16 o
   4  12  12       24.17      143.38     43.43 o
   5  12  12      311.31      349.06     50.96 o
  -4  13  12        5.18      195.96    164.03 o
  -3  13  12      822.44      922.04    112.21 o
  -2  13  12      402.23      466.87     58.32 o
  -1  13  12        0.83       39.17     77.21 o
   0  13  12      147.61      156.81     44.61 o
   1  13  12      360.46      363.41     69.09 o
   2  13  12      312.32      290.94     83.58 o
   3  13  12      465.92      448.71     84.58 o
  -9   0  13      502.73      439.69     73.81 o
  -7   0  13      387.92      363.71     58.09 o
  -5   0  13     2045.93     2178.55    122.43 o
  -3   0  13      404.56      434.90     57.45 o
  -1   0  13     5730.69     5546.31    198.81 o
   1   0  13      260.14      266.57     40.48 o
   3   0  13     5779.87     5907.91    159.85 o
   5   0  13     5666.71     5800.24    236.53 o
   7   0  13      437.65      475.42     73.47 o
   9   0  13     1804.92     2041.43    155.08 o
 -10   1  13        0.08        3.15     26.03 o
  -9   1  13      266.38      303.15     43.52 o
  -8   1  13       23.24       78.83     32.20 o
  -7   1  13      806.37      880.54     59.54 o
  -6   1  13      476.87      478.19     62.87 o
  -5   1  13     3113.59     2822.03    109.16 o
  -4   1  13        0.38      -18.32     21.63 o
  -3   1  13     2036.25     2168.17     83.56 o
  -2   1  13      531.22      600.30     47.67 o
  -1   1  13       23.65       62.37     27.66 o
   0   1  13     2276.21     2230.69     59.28 o
   1   1  13     3121.32     2906.20     76.44 o
   2   1  13     2496.95     2511.43     57.84 o
   3   1  13     1474.41     1498.32     42.71 o
   4   1  13        0.76       54.65     25.08 o
   5   1  13      145.09      194.56     34.18 o
   6   1  13        9.59       66.09     67.15 o
   7   1  13      771.88      770.15     56.71 o
   8   1  13       38.66      112.27     59.89 o
   9   1  13     1089.18     1110.67     82.87 o
  10   1  13       34.55       28.02     35.20 o
 -10   2  13      191.46      260.32     45.67 o
  -9   2  13       37.04       36.49     29.75 o
  -8   2  13        4.87       37.44     28.22 o
  -7   2  13     1639.05     1492.14     78.89 o
  -6   2  13      221.61      231.79     46.64 o
  -5   2  13     3282.57     3213.99    131.87 o
  -4   2  13     1801.30     1720.38     75.75 o
  -3   2  13     5295.34     5323.80    151.09 o
  -2   2  13      126.95      109.30     24.84 o
  -1   2  13    11128.29    10970.38    269.03 o
   0   2  13     1038.38     1001.78     37.64 o
   1   2  13      391.11      370.49     24.68 o
   2   2  13      449.96      421.89     22.53 o
   3   2  13     2435.47     2505.93     60.78 o
   4   2  13       90.05       84.40     19.76 o
   5   2  13     5284.90     5162.18    176.55 o
   6   2  13       17.06      -20.12     23.83 o
   7   2  13       81.41      124.07     33.02 o
   8   2  13      307.34      376.34     49.97 o
   9   2  13     1633.42     1569.53     99.44 o
 -10   3  13        8.41       31.46     37.17 o
  -9   3  13     1341.49     1372.44     85.43 o
  -8   3  13       11.48        3.79     24.03 o
  -7   3  13       16.26       77.86     37.63 o
  -6   3  13       76.52      126.01     32.31 o
  -5   3  13     3003.58     2947.85    106.74 o
  -4   3  13       28.26       44.29     35.15 o
  -3   3  13      679.07      728.78     46.50 o
  -2   3  13      281.00      311.44     33.89 o
  -1   3  13     1323.93     1342.48     62.06 o
   0   3  13      143.57      148.53     19.26 o
   1   3  13     5200.57     5003.30     95.92 o
   2   3  13      593.57      592.92     26.39 o
   3   3  13     1620.51     1624.90     45.64 o
   4   3  13      502.32      590.99     42.81 o
   5   3  13      885.41      921.92     50.21 o
   6   3  13      299.98      319.26     44.29 o
   7   3  13     1150.44     1169.04     73.56 o
   8   3  13      131.66      261.63     48.07 o
   9   3  13      175.51      308.77     61.83 o
  -9   4  13       69.48       61.86     34.27 o
  -8   4  13       81.91      123.13     40.65 o
  -7   4  13     1119.71     1193.02     70.77 o
  -6   4  13       25.49       62.82     27.12 o
  -5   4  13      197.97      298.24     51.63 o
  -4   4  13       88.57      165.50     41.52 o
  -3   4  13     1472.29     1510.77     66.79 o
  -2   4  13      586.35      510.36     39.08 o
  -1   4  13     6584.17     6345.44    140.07 o
   0   4  13       36.50       77.09     17.89 o
   1   4  13     1605.89     1662.14     45.01 o
   2   4  13      124.65      131.06     16.36 o
   3   4  13     2638.28     2824.78     69.85 o
   4   4  13       82.62       97.78     22.60 o
   5   4  13     2136.28     2252.94     85.35 o
   6   4  13        1.99       19.76     18.95 o
   7   4  13      466.53      578.29     66.69 o
   8   4  13      214.01      241.00     44.48 o
   9   4  13     1396.82     1454.72     99.16 o
  -9   5  13      983.06      897.30     73.66 o
  -8   5  13      477.48      457.01     46.20 o
  -7   5  13      281.83      326.59     41.56 o
  -6   5  13        0.95       18.01     24.61 o
  -5   5  13      339.77      387.97     42.61 o
  -4   5  13      127.90       54.17     26.08 o
  -3   5  13      157.02      275.17     56.89 o
  -2   5  13      104.90       76.26     30.89 o
  -1   5  13        1.48       26.61     15.54 o
   0   5  13        1.81        9.29     14.18 o
   1   5  13     3146.59     3005.91     69.81 o
   2   5  13      177.57      207.46     19.95 o
   3   5  13     3182.45     3102.79    106.72 o
   4   5  13      177.91      165.05     27.74 o
   5   5  13     1041.72     1017.53     59.77 o
   6   5  13      101.12      104.72     31.40 o
   7   5  13      932.79     1000.15     69.41 o
   8   5  13      328.64      409.70     54.13 o
   9   5  13      520.61      588.70     64.77 o
  -9   6  13      188.22      212.07     54.22 o
  -8   6  13      432.83      402.63     63.69 o
  -7   6  13     1185.11     1258.75     88.26 o
  -6   6  13      431.17      454.24     44.11 o
  -5   6  13       27.73        2.29     21.41 o
  -4   6  13     1071.71     1113.86     63.31 o
  -3   6  13     2079.58     2221.62     89.53 o
  -2   6  13      274.52      235.96     23.13 o
  -1   6  13     2010.55     2019.23     64.41 o
   0   6  13      298.02      279.94     26.35 o
   1   6  13      781.83      781.47     41.13 o
   2   6  13      112.27      138.57     20.21 o
   3   6  13      656.02      619.00     32.18 o
   4   6  13       42.21       64.63     23.03 o
   5   6  13     1549.58     1637.69     77.60 o
   6   6  13      486.99      573.82     66.54 o
   7   6  13      137.33      138.86     37.42 o
   8   6  13      151.00      203.20     43.82 o
  -8   7  13      554.87      616.51     71.66 o
  -7   7  13      221.94      192.03     38.51 o
  -6   7  13      106.59       84.63     31.58 o
  -5   7  13     1280.60     1148.38     67.11 o
  -4   7  13      321.76      329.56     39.43 o
  -3   7  13      201.74      236.76     35.17 o
  -2   7  13       65.29       94.04     19.64 o
  -1   7  13      677.15      693.22     44.29 o
   0   7  13     1840.78     1795.50     63.39 o
   1   7  13     1210.30     1201.74     43.84 o
   2   7  13      739.88      709.97     35.09 o
   3   7  13      882.74      963.67     49.21 o
   4   7  13      449.28      544.95     39.70 o
   5   7  13        3.80       64.91     46.96 o
   6   7  13      407.68      390.40     39.31 o
   7   7  13      974.29      977.50     69.23 o
   8   7  13      140.83      210.93     57.80 o
  -8   8  13      449.78      549.06     90.66 o
  -7   8  13     1070.93     1100.32     87.00 o
  -6   8  13        0.07       -5.67     25.02 o
  -5   8  13      403.54      359.66     40.41 o
  -4   8  13      173.35      191.98     35.16 o
  -3   8  13      558.94      541.90     44.39 o
  -2   8  13       68.78       49.12     20.18 o
  -1   8  13     1465.20     1514.72     59.44 o
   0   8  13      824.12      913.02     47.09 o
   1   8  13       43.02       32.83     16.69 o
   2   8  13     1570.61     1592.59     56.22 o
   3   8  13     2509.98     2536.23     85.64 o
   4   8  13       18.04       37.49     32.51 o
   5   8  13     1203.89     1322.95     65.01 o
   6   8  13     1306.27     1293.85     76.91 o
   7   8  13       18.97       65.23     40.59 o
  -7   9  13       10.66       75.72     99.70 o
  -6   9  13       30.83       58.49     52.54 o
  -5   9  13      875.77      915.01     99.23 o
  -4   9  13      300.66      214.31     51.02 o
  -3   9  13     3280.11     2653.47    237.33 o
  -2   9  13       23.91        1.46     17.43 o
  -1   9  13        0.92        7.83     17.42 o
   0   9  13      138.89      123.02     23.42 o
   1   9  13     1686.24     1662.18     73.64 o
   2   9  13       19.72       16.20     16.93 o
   3   9  13      224.72      222.99     29.80 o
   4   9  13      412.34      455.75     39.20 o
   5   9  13      136.44      155.54     38.60 o
   6   9  13       53.96       54.15     33.18 o
   7   9  13     1129.41     1166.95    100.93 o
  -6  10  13        0.23       -7.88     29.75 o
  -5  10  13      172.58      203.02     50.45 o
  -4  10  13      775.34      744.86     70.08 o
  -3  10  13      442.25      433.49     53.40 o
  -2  10  13       17.48       38.10     28.15 o
  -1  10  13      513.67      520.74     37.38 o
   0  10  13      363.99      310.73     35.11 o
   1  10  13       59.35       61.46     22.65 o
   2  10  13      156.50      189.30     27.82 o
   3  10  13     1377.81     1369.97     73.80 o
   4  10  13       36.35       53.66     30.76 o
   5  10  13      677.08      659.95     62.73 o
   6  10  13      475.41      470.03     58.23 o
  -5  11  13      395.88      453.69     61.86 o
  -4  11  13       19.25       32.72     40.58 o
  -3  11  13      920.47      914.26     77.59 o
  -2  11  13      115.93      197.49     58.81 o
  -1  11  13      410.78      392.15     44.54 o
   0  11  13       67.32      126.80     38.98 o
   1  11  13      253.34      243.02     42.88 o
   2  11  13      122.85       83.27     56.23 o
   3  11  13       12.52       20.07     40.77 o
   4  11  13      365.36      344.11     48.74 o
   5  11  13       52.64       29.88     32.40 o
  -4  12  13     2032.30     1913.16    153.04 o
  -3  12  13      291.74      332.97     77.42 o
  -2  12  13      444.38      486.56     83.83 o
  -1  12  13      232.09      242.98     45.25 o
   0  12  13      679.33      640.54     66.54 o
   1  12  13        2.75      -46.66     75.59 o
   2  12  13      387.58      520.85    114.14 o
   3  12  13      310.21      306.90     64.84 o
  -1  13  13      229.30      191.51     61.10 o
   0  13  13      658.71      671.29     88.17 o
   1  13  13      838.62      945.81    107.51 o
  -8   0  14      186.34      264.31     58.74 o
  -6   0  14     2338.67     2198.38    158.67 o
  -4   0  14      780.80      821.49     68.10 o
  -2   0  14      229.33      215.76     48.03 o
   0   0  14     1517.16     1663.73     92.20 o
   2   0  14      542.53      495.62     41.07 o
   4   0  14      537.28      518.85     37.71 o
   6   0  14      197.51      332.32     76.34 o
   8   0  14     2034.50     2315.83    166.81 o
  -9   1  14       27.91       33.86     36.70 o
  -8   1  14      263.11      360.19     46.97 o
  -7   1  14       47.34       67.20     26.98 o
  -6   1  14      316.88      262.97     38.30 o
  -5   1  14      125.45      162.92     31.36 o
  -4   1  14     1296.14     1242.55     64.72 o
  -3   1  14     1446.00     1374.01     70.10 o
  -2   1  14     3231.70     3187.24    110.71 o
  -1   1  14       29.68       39.67     24.07 o
   0   1  14       70.15      139.20     33.24 o
   1   1  14     2559.60     2383.26     68.24 o
   2   1  14      834.61      810.86     30.75 o
   3   1  14      170.62      229.25     22.37 o
   4   1  14     1126.95     1158.74     39.53 o
   5   1  14      789.70      837.72     51.50 o
   6   1  14        2.02       14.74     24.30 o
   7   1  14        2.35      -20.57     26.02 o
   8   1  14     1147.24     1207.24     77.54 o
   9   1  14       65.70      101.51     52.17 o
  -9   2  14        5.90      -31.37     31.90 o
  -8   2  14      316.27      378.15     43.80 o
  -7   2  14      350.75      333.37     42.59 o
  -6   2  14      720.01      717.69     53.71 o
  -5   2  14        6.60       84.60     30.09 o
  -4   2  14     1023.81     1095.83     61.88 o
  -3   2  14      252.73      268.20     37.42 o
  -2   2  14       25.91       22.52     23.13 o
  -1   2  14     3017.43     2960.69    101.48 o
   0   2  14     5884.90     6018.55    166.93 o
   1   2  14       78.44      140.01     32.63 o
   2   2  14      106.14      141.58     16.69 o
   3   2  14      149.52      215.96     33.14 o
   4   2  14     2990.82     2978.58     89.31 o
   5   2  14      238.58      245.30     29.20 o
   6   2  14      342.72      427.12     44.84 o
   7   2  14      155.07      229.95     41.90 o
   8   2  14      142.90      206.30     46.28 o
   9   2  14       50.45       90.03     43.08 o
  -9   3  14       30.38       90.23     43.98 o
  -8   3  14      923.27      986.28     66.00 o
  -7   3  14       56.92      113.00     56.75 o
  -6   3  14      839.94      926.55     62.60 o
  -5   3  14      141.86      119.99     31.83 o
  -4   3  14      287.49      388.62     47.08 o
  -3   3  14      596.85      599.43     48.93 o
  -2   3  14     3364.08     3511.81    145.76 o
  -1   3  14        5.28        2.19     19.52 o
   0   3  14      517.77      574.93     63.99 o
   1   3  14       27.51       31.36     15.99 o
   2   3  14     4302.15     4325.13     93.83 o
   3   3  14       16.84       37.05     15.34 o
   4   3  14     5913.67     6112.29    163.68 o
   5   3  14      101.56      141.60     39.14 o
   6   3  14      964.45     1043.28     67.28 o
   7   3  14      549.86      523.02     56.06 o
   8   3  14     4079.38     4121.09    175.80 o
   9   3  14        1.78      -38.65     38.65 o
  -9   4  14      136.17      149.53     45.64 o
  -8   4  14       64.72       78.64     32.17 o
  -7   4  14       13.88       26.07     29.86 o
  -6   4  14     1489.85     1542.55     84.42 o
  -5   4  14      132.50      150.92     53.58 o
  -4   4  14        3.51      -22.45     22.45 o
  -3   4  14      844.89      778.25     49.51 o
  -2   4  14      952.93      887.89     53.25 o
  -1   4  14      231.36      302.49     35.52 o
   0   4  14     2131.05     2071.94     64.03 o
   1   4  14      349.90      298.84     25.72 o
   2   4  14     1935.38     1860.83     51.70 o
   3   4  14      331.85      336.55     23.60 o
   4   4  14      135.98      178.77     26.10 o
   5   4  14       29.23       34.19     32.98 o
   6   4  14     1117.56     1089.74     74.53 o
   7   4  14      460.75      435.86     50.24 o
   8   4  14        0.36      -25.83     30.64 o
  -8   5  14     1557.53     1504.35     92.25 o
  -7   5  14        0.36        3.29     27.77 o
  -6   5  14      702.22      683.16     53.98 o
  -5   5  14      384.44      341.25     40.92 o
  -4   5  14     1431.39     1343.43     70.01 o
  -3   5  14       13.06       25.47     23.41 o
  -2   5  14       90.14      147.25     30.11 o
  -1   5  14      294.05      309.60     34.74 o
   0   5  14       20.65       36.01     16.71 o
   1   5  14      311.78      257.63     25.12 o
   2   5  14      708.54      705.28     33.09 o
   3   5  14      210.63      215.66     26.17 o
   4   5  14     3071.98     3255.02    116.63 o
   5   5  14       72.05       62.99     20.30 o
   6   5  14        8.89       34.67     29.03 o
   7   5  14       81.87       59.80     39.95 o
   8   5  14     1547.85     1586.05     99.94 o
  -8   6  14       29.11       28.65     31.95 o
  -7   6  14      481.26      378.87     51.59 o
  -6   6  14     2188.48     2169.74    107.65 o
  -5   6  14      217.46      260.87     42.09 o
  -4   6  14      504.01      519.25     48.67 o
  -3   6  14       76.50       67.04     27.00 o
  -2   6  14      998.23     1014.52     62.40 o
  -1   6  14      322.62      372.68     40.49 o
   0   6  14      957.56      922.13     44.44 o
   1   6  14      663.94      616.36     38.44 o
   2   6  14       79.79      134.35     23.71 o
   3   6  14      855.27      889.76     73.85 o
   4   6  14       20.22       55.17     28.08 o
   5   6  14      141.99      166.69     43.07 o
   6   6  14      416.10      461.76     50.83 o
   7   6  14       26.08       76.23     48.98 o
   8   6  14      160.25      223.35     56.85 o
  -7   7  14        0.26        4.97     27.16 o
  -6   7  14      610.77      615.42     59.90 o
  -5   7  14      555.26      590.06     52.15 o
  -4   7  14      378.52      384.19     46.36 o
  -3   7  14        4.37        3.44     22.09 o
  -2   7  14     1813.37     1822.49     80.84 o
  -1   7  14       32.94      121.96     33.75 o
   0   7  14        9.12       56.85     29.38 o
   1   7  14     1440.02     1339.67     57.51 o
   2   7  14     1372.82     1244.34     53.63 o
   3   7  14     1198.36     1195.60     56.33 o
   4   7  14      893.56      982.55     55.36 o
   5   7  14     1485.04     1576.26     72.95 o
   6   7  14       43.59       28.30     27.02 o
   7   7  14      272.77      367.91     64.37 o
  -7   8  14      565.71      605.18     97.18 o
  -6   8  14     1466.38     1591.89    107.45 o
  -5   8  14       68.09       70.07     31.77 o
  -4   8  14     1921.71     1842.18     98.60 o
  -3   8  14       55.58       37.09     27.26 o
  -2   8  14        1.11        7.91     23.39 o
  -1   8  14       59.89       85.38     22.48 o
   0   8  14     1491.97     1547.11     63.31 o
   1   8  14       76.07       94.04     24.15 o
   2   8  14      712.22      594.42     48.56 o
   3   8  14      448.36      394.14     41.30 o
   4   8  14      753.96      698.81     47.56 o
   5   8  14       93.43       83.86     29.07 o
   6   8  14     2377.86     2446.10    136.07 o
   7   8  14      228.32      256.00     72.52 o
  -6   9  14       59.78       89.14    114.39 o
  -5   9  14      852.15      666.85     75.77 o
  -4   9  14      624.24      669.98     58.42 o
  -3   9  14       54.97       52.76     28.61 o
  -2   9  14     2990.49     3135.06    118.45 o
  -1   9  14       94.39      145.05     38.46 o
   0   9  14      307.26      354.08     35.53 o
   1   9  14      456.17      435.17     40.79 o
   2   9  14     2103.22     2133.27     92.17 o
   3   9  14      841.24      765.20     53.35 o
   4   9  14      546.91      463.12     49.87 o
   5   9  14      507.19      468.31     54.14 o
   6   9  14      163.07      190.41     54.58 o
  -5  10  14      476.11      476.96     72.67 o
  -4  10  14     1021.79     1044.80     89.32 o
  -3  10  14       98.02      123.93     44.77 o
  -2  10  14        0.84        1.39     23.75 o
  -1  10  14        0.66       -0.92     28.53 o
   0  10  14      837.04      800.73     48.39 o
   1  10  14      112.31      176.09     48.57 o
   2  10  14       62.27      110.49     44.64 o
   3  10  14       17.95       35.61     34.41 o
   4  10  14      420.51      572.86     67.00 o
   5  10  14        5.67       10.87     31.75 o
  -4  11  14      205.65      189.36     73.50 o
  -3  11  14       55.20       -2.99     38.82 o
  -2  11  14     1861.86     1682.65    255.35 o
  -1  11  14       53.02       48.15     73.10 o
   0  11  14       20.42       26.26     30.53 o
   1  11  14      209.17      249.24     44.90 o
   2  11  14      920.16      839.86     78.31 o
   3  11  14        6.14       -4.26     31.55 o
  -1  12  14      361.79      546.63    133.97 o
   0  12  14      130.27      281.42     88.32 o
   1  12  14      383.83      469.28    125.49 o
  -7   0  15      197.77      186.80     57.43 o
  -5   0  15      447.70      561.92    100.04 o
  -3   0  15      417.51      382.18     61.25 o
  -1   0  15      679.82      855.86     80.09 o
   1   0  15      788.68      764.42     66.24 o
   3   0  15      620.10      597.23     45.05 o
   5   0  15      270.79      213.21     48.67 o
   7   0  15      786.44      759.98     84.04 o
  -8   1  15        0.01      118.28     72.75 o
  -7   1  15     1020.57     1029.79     66.53 o
  -6   1  15       66.74       84.76     30.31 o
  -5   1  15      236.03      291.72     42.67 o
  -4   1  15       17.67       63.84     27.76 o
  -3   1  15      802.52      979.39     59.48 o
  -2   1  15      818.23      774.94     53.19 o
  -1   1  15     5261.83     5148.65    160.21 o
   0   1  15        6.06        8.84     21.14 o
   1   1  15       20.38       34.21     22.37 o
   2   1  15       60.93      131.68     26.83 o
   3   1  15     2357.48     2414.48     65.11 o
   4   1  15      101.11      141.21     25.38 o
   5   1  15      727.13      705.77     49.46 o
   6   1  15      361.28      425.94     63.90 o
   7   1  15      243.13      336.72     47.40 o
   8   1  15       65.15       60.97     38.11 o
  -8   2  15        0.60      -10.15     24.90 o
  -7   2  15      232.56      259.43     40.22 o
  -6   2  15       44.95      114.91     33.68 o
  -5   2  15      899.39      902.13     62.66 o
  -4   2  15        1.05        5.23     23.36 o
  -3   2  15     2110.15     2018.29     86.49 o
  -2   2  15       44.32      127.11     34.86 o
  -1   2  15     1335.37     1426.31     71.48 o
   0   2  15      910.31     1035.22     55.71 o
   1   2  15     2163.95     2210.93     85.71 o
   2   2  15       58.49       41.52     17.20 o
   3   2  15     7220.55     6858.95    142.62 o
   4   2  15     1067.12     1068.54     51.84 o
   5   2  15      642.42      671.69     52.73 o
   6   2  15       28.41      117.64     46.56 o
   7   2  15     1651.40     1660.34     91.30 o
   8   2  15       10.30       15.02     33.08 o
  -8   3  15        0.08       44.73     33.84 o
  -7   3  15     1720.43     1696.90     95.43 o
  -6   3  15       67.89       44.98     31.58 o
  -5   3  15     2932.70     2856.10    115.67 o
  -4   3  15      148.16      198.95     36.07 o
  -3   3  15      784.04      804.59     56.84 o
  -2   3  15      332.16      349.83     36.74 o
  -1   3  15     4957.65     4931.69    157.76 o
   0   3  15      192.40      176.81     32.55 o
   1   3  15      725.33      758.21     49.40 o
   2   3  15       77.48       86.59     20.77 o
   3   3  15      609.85      647.38     32.08 o
   4   3  15      647.95      641.03     41.39 o
   5   3  15     1218.12     1162.29     75.37 o
   6   3  15       57.50       69.11     30.20 o
   7   3  15        2.63      -10.21     27.42 o
   8   3  15        8.27       16.17     33.47 o
  -8   4  15       81.52       85.34     40.90 o
  -7   4  15      200.94      260.63     44.92 o
  -6   4  15      165.09      190.64     40.68 o
  -5   4  15     1280.45     1239.86     76.51 o
  -4   4  15      426.40      560.99     46.64 o
  -3   4  15     2038.05     1965.32    108.46 o
  -2   4  15      180.24      219.91     34.41 o
  -1   4  15       11.48       47.73     26.33 o
   0   4  15       44.69       48.05     34.00 o
   1   4  15     1471.80     1457.14     68.98 o
   2   4  15      110.08      162.20     24.23 o
   3   4  15     2030.47     2009.08     68.04 o
   4   4  15      135.87      124.27     23.36 o
   5   4  15       92.02      103.29     29.58 o
   6   4  15        8.95       43.10     31.16 o
   7   4  15      965.96     1019.44    157.04 o
  -7   5  15     2307.38     2200.06    116.45 o
  -6   5  15        2.02       40.45     28.08 o
  -5   5  15     1295.25     1344.99     84.56 o
  -4   5  15        1.09       25.23     36.62 o
  -3   5  15      809.28      852.17     59.33 o
  -2   5  15      102.36      156.68     47.90 o
  -1   5  15     1948.89     1807.18     78.56 o
   0   5  15      494.40      474.56     44.91 o
   1   5  15        0.29       55.01     31.22 o
   2   5  15       13.50       44.10     19.04 o
   3   5  15        2.70        2.07     19.32 o
   4   5  15        8.82       23.07     22.10 o
   5   5  15      273.90      244.63     28.41 o
   6   5  15       20.49       26.00     27.29 o
   7   5  15       96.56       82.45     38.15 o
  -7   6  15        4.98      -14.77     29.74 o
  -6   6  15      107.99      124.74     38.17 o
  -5   6  15     1343.40     1447.97     81.82 o
  -4   6  15        1.70        4.07     36.65 o
  -3   6  15      654.46      634.27     52.43 o
  -2   6  15       75.08      135.77     41.24 o
  -1   6  15       17.08       32.06     25.15 o
   0   6  15       24.33       61.92     26.64 o
   1   6  15      737.03      755.94     40.92 o
   2   6  15      601.66      574.10     37.66 o
   3   6  15     2308.30     2214.87     92.65 o
   4   6  15      369.06      344.48     37.74 o
   5   6  15       59.03       71.71     30.53 o
   6   6  15      328.77      415.63     64.63 o
   7   6  15      764.20      835.66     80.12 o
  -6   7  15        0.95       30.96     32.35 o
  -5   7  15        8.84      -29.80     29.80 o
  -4   7  15      950.53     1042.17     67.78 o
  -3   7  15     1351.32     1434.32     79.74 o
  -2   7  15       17.84       10.72     23.71 o
  -1   7  15      352.54      362.72     43.53 o
   0   7  15     1983.45     1941.73     89.00 o
   1   7  15       83.05      105.38     25.84 o
   2   7  15      387.60      519.67     42.28 o
   3   7  15      236.75      287.29     39.57 o
   4   7  15      101.94       88.93     31.77 o
   5   7  15     1074.18     1119.83     85.66 o
   6   7  15       14.09        8.86     53.26 o
  -6   8  15      373.58      476.22     66.91 o
  -5   8  15      373.85      390.61     68.30 o
  -4   8  15        9.30       43.65     33.49 o
  -3   8  15     1389.63     1366.70     80.37 o
  -2   8  15      125.56      116.73     35.22 o
  -1   8  15        4.21       74.52     46.17 o
   0   8  15      141.11      162.73     31.80 o
   1   8  15     1273.95     1293.33     72.17 o
   2   8  15       81.95       48.12     26.91 o
   3   8  15      341.56      398.80     47.18 o
   4   8  15      599.72      552.08     52.72 o
   5   8  15      116.84       59.27     39.51 o
  -5   9  15       35.97       28.32     38.55 o
  -4   9  15     1326.53     1473.57    101.74 o
  -3   9  15      266.60      260.71     43.58 o
  -2   9  15       86.57       91.77     40.04 o
  -1   9  15     2107.63     2197.56    102.99 o
   0   9  15      711.41      710.14     57.90 o
   1   9  15      118.63      155.83     51.90 o
   2   9  15      108.50      108.06     33.03 o
   3   9  15     1464.74     1439.59     80.53 o
   4   9  15        0.37       -4.01     31.80 o
  -4  10  15       20.56       -0.81     32.86 o
  -3  10  15     1102.13     1141.64     92.17 o
  -2  10  15       64.80       95.50     43.23 o
  -1  10  15       31.43       44.61     30.18 o
   0  10  15      203.38      241.49     68.64 o
   1  10  15     1892.73     1732.74    136.54 o
   2  10  15       54.49       17.26     39.24 o
   3  10  15       75.86      123.51     59.93 o
  -1  11  15      338.80      291.95     68.96 o
   0  11  15       22.05      132.47     89.32 o
   1  11  15      835.03      881.94    159.17 o
  -6   0  16       57.92      120.33     55.76 o
  -4   0  16     1967.47     2037.90    136.72 o
  -2   0  16     3718.31     3687.89    186.19 o
   0   0  16      978.75      942.83     77.91 o
   2   0  16      174.32      266.54     85.44 o
   4   0  16     1725.34     1613.43    114.14 o
   6   0  16      140.58      211.40     56.21 o
  -7   1  16        6.27      -15.62     26.40 o
  -6   1  16      526.60      401.23     49.77 o
  -5   1  16        0.72      -27.93     27.93 o
  -4   1  16        1.35       44.20     27.64 o
  -3   1  16       31.36       63.64     49.60 o
  -2   1  16       59.14       67.37     50.31 o
  -1   1  16      788.39      835.01     58.71 o
   0   1  16      712.00      738.00     52.85 o
   1   1  16      109.69      146.54     29.41 o
   2   1  16     1570.50     1550.63     68.93 o
   3   1  16      222.67      196.19     28.10 o
   4   1  16      195.99      190.63     35.62 o
   5   1  16       95.59      115.84     45.23 o
   6   1  16      651.46      625.72     54.26 o
   7   1  16      129.47      115.43     37.26 o
  -7   2  16        2.18       30.14     27.94 o
  -6   2  16      514.00      552.06     54.45 o
  -5   2  16       24.97       -1.27     24.61 o
  -4   2  16      974.32     1085.13     67.03 o
  -3   2  16      105.01      169.46     43.72 o
  -2   2  16     2664.22     2590.04    102.98 o
  -1   2  16        9.11       21.19     29.85 o
   0   2  16       13.28      -21.10     23.15 o
   1   2  16      115.87      105.51     29.71 o
   2   2  16     1175.33     1128.15     59.64 o
   3   2  16      112.40       57.03     32.50 o
   4   2  16     1156.15     1115.52     69.57 o
   5   2  16      843.69      842.24     60.85 o
   6   2  16       24.31      106.03     69.25 o
   7   2  16        0.39       34.98     33.57 o
  -7   3  16       23.99       71.30     33.54 o
  -6   3  16      842.64      711.75     67.04 o
  -5   3  16      109.58       91.39     35.77 o
  -4   3  16      803.87      889.36     57.47 o
  -3   3  16       98.81      104.55     28.96 o
  -2   3  16       16.01       20.96     24.42 o
  -1   3  16      382.57      323.78     39.56 o
   0   3  16     3284.79     3252.54    142.71 o
   1   3  16      595.34      636.67     47.68 o
   2   3  16      971.97      965.62     54.54 o
   3   3  16       54.00       96.90     35.28 o
   4   3  16      603.01      604.90     51.30 o
   5   3  16      144.15      159.00     51.17 o
   6   3  16     1101.00     1151.30     89.74 o
   7   3  16      208.86      229.78     54.41 o
  -7   4  16       13.37       54.94     35.68 o
  -6   4  16     1002.78      804.39     69.95 o
  -5   4  16      126.98      124.34     38.41 o
  -4   4  16      721.48      716.53     54.15 o
  -3   4  16       10.88       -5.80     30.03 o
  -2   4  16     2334.58     2363.12    106.54 o
  -1   4  16        3.34       -1.68     21.36 o
   0   4  16      411.50      452.89     46.30 o
   1   4  16       32.49       39.25     24.28 o
   2   4  16     3027.52     2869.39    104.53 o
   3   4  16      113.35       65.02     43.38 o
   4   4  16     2222.40     2245.82     91.99 o
   5   4  16      414.19      231.52     88.50 o
   6   4  16        3.33      -15.65     31.26 o
  -6   5  16      268.08      276.31     47.00 o
  -5   5  16       10.34       45.84     30.33 o
  -4   5  16      727.43      836.56     64.62 o
  -3   5  16      126.40      120.35     34.59 o
  -2   5  16       60.40       34.57     27.26 o
  -1   5  16       34.01       47.88     27.30 o
   0   5  16     1033.27      933.49     60.28 o
   1   5  16      105.80      159.10     45.06 o
   2   5  16      789.13      763.18     66.33 o
   3   5  16       57.83       33.28     29.16 o
   4   5  16       62.93      102.23     46.56 o
   5   5  16      161.96      154.70     74.72 o
   6   5  16      887.48      799.06     77.90 o
  -6   6  16      535.27      526.92     61.96 o
  -5   6  16      555.97      595.37     61.07 o
  -4   6  16      106.25      176.96     40.04 o
  -3   6  16      176.36      191.08     40.40 o
  -2   6  16      632.86      599.82     53.00 o
  -1   6  16      992.80     1165.82     72.28 o
   0   6  16      132.08      193.80     35.61 o
   1   6  16      122.40      112.77     30.89 o
   2   6  16      323.36      353.33     50.85 o
   3   6  16       84.43      101.81     51.22 o
   4   6  16     1028.63     1092.57     67.64 o
   5   6  16        4.15        9.22     35.43 o
  -5   7  16      197.57      245.69     47.95 o
  -4   7  16      963.71      946.40     69.68 o
  -3   7  16        5.46       40.59     31.21 o
  -2   7  16        4.26       50.29     46.42 o
  -1   7  16       43.41       27.17     26.82 o
   0   7  16      856.49      849.02     62.71 o
   1   7  16      539.72      468.07     57.22 o
   2   7  16      187.35      173.93     37.23 o
   3   7  16      414.48      545.29     61.94 o
   4   7  16        0.97       -2.19     28.58 o
   5   7  16       61.86       91.47     62.87 o
  -4   8  16      376.97      335.41     51.48 o
  -3   8  16      453.74      512.45     57.28 o
  -2   8  16     1913.46     1925.16     98.14 o
  -1   8  16      761.94      839.70     66.37 o
   0   8  16      505.32      404.37     49.91 o
   1   8  16      216.98      182.15     57.11 o
   2   8  16     1214.87     1225.23     89.52 o
   3   8  16        0.61       94.89     90.11 o
   4   8  16      448.91      377.27     75.14 o
  -3   9  16        0.78      -39.53     39.53 o
  -2   9  16        0.39       19.45     30.46 o
  -1   9  16      144.43      223.00     51.98 o
   0   9  16     1199.86     1199.89     89.73 o
   1   9  16        7.91       25.24     41.12 o
   2   9  16      860.89      863.00     93.04 o
   3   9  16      188.40      251.69     69.15 o
  -5   0  17      182.70      250.23     65.04 o
  -3   0  17      304.85      238.95     53.96 o
  -1   0  17      921.02      972.38    101.42 o
   1   0  17     1783.82     1719.50    109.84 o
   3   0  17      208.40      267.20     89.57 o
   5   0  17      606.45      591.04     99.54 o
  -6   1  17       16.69        2.97     27.47 o
  -5   1  17      761.62      813.79     68.48 o
  -4   1  17      198.24      287.60     55.22 o
  -3   1  17     1026.04      924.83     65.79 o
  -2   1  17       16.53       35.08     29.44 o
  -1   1  17      194.33      303.92     38.64 o
   0   1  17        1.48       37.99     27.35 o
   1   1  17      525.86      560.39     47.73 o
   2   1  17      210.89      241.31     32.80 o
   3   1  17     3389.19     3489.60    200.84 o
   4   1  17      106.36       83.57     49.13 o
   5   1  17       57.48       29.54     41.54 o
   6   1  17        1.43       17.67     45.74 o
  -6   2  17       24.52       -3.40     28.29 o
  -5   2  17      219.58      213.76     46.68 o
  -4   2  17        4.12      100.26     60.72 o
  -3   2  17       57.59       76.32     29.30 o
  -2   2  17      229.06      238.43     39.61 o
  -1   2  17     2048.02     2164.19     96.30 o
   0   2  17      114.80      183.84     36.49 o
   1   2  17      688.17      690.97     52.53 o
   2   2  17       91.24      113.77     30.41 o
   3   2  17      128.38      112.83     36.57 o
   4   2  17       95.13      152.95     49.56 o
   5   2  17      518.26      597.03    130.35 o
   6   2  17      502.89      500.90     85.51 o
  -6   3  17       40.06       14.21     30.22 o
  -5   3  17      185.42      192.78     42.33 o
  -4   3  17      228.45      320.83     48.28 o
  -3   3  17     1879.07     1765.12     95.94 o
  -2   3  17      239.33      188.45     39.47 o
  -1   3  17      236.73      240.06     41.34 o
   0   3  17      471.37      553.34     52.43 o
   1   3  17     1524.07     1574.42     82.24 o
   2   3  17      387.60      481.65     57.76 o
   3   3  17     1960.95     1866.17    105.07 o
   4   3  17       92.97      114.77     74.59 o
   5   3  17       35.46      105.29     78.34 o
  -5   4  17     1186.84     1070.22     69.75 o
  -4   4  17       19.99       58.90     47.32 o
  -3   4  17       41.74       56.27     33.77 o
  -2   4  17        9.62       43.69     31.85 o
  -1   4  17      857.24      864.28     64.53 o
   0   4  17        0.93       13.27     25.75 o
   1   4  17        6.43       35.52     31.50 o
   2   4  17       39.56       39.98     31.91 o
   3   4  17      841.89      875.03     86.05 o
   4   4  17        4.76        8.58     40.70 o
   5   4  17      468.19      507.46    121.00 o
  -5   5  17      310.00      326.38     53.58 o
  -4   5  17        3.97       15.84     44.90 o
  -3   5  17     2035.18     1990.21    106.93 o
  -2   5  17        2.83      -30.86     30.86 o
  -1   5  17      123.68      180.01     39.63 o
   0   5  17        9.47       21.34     26.38 o
   1   5  17     1042.53     1109.15     67.60 o
   2   5  17      223.92      266.84     82.77 o
   3   5  17      592.23      514.10     55.41 o
   4   5  17       37.38        1.24     70.73 o
  -4   6  17      277.17      280.97     49.99 o
  -3   6  17        4.50       94.40     42.13 o
  -2   6  17      186.34      284.86     47.03 o
  -1   6  17      706.45      713.52     62.77 o
   0   6  17       13.26       22.89     25.83 o
   1   6  17       53.49       18.32     30.15 o
   2   6  17        1.34      -35.71     35.71 o
   3   6  17      115.29      153.54     73.82 o
   4   6  17        4.04       15.29     42.06 o
  -3   7  17     1137.72     1134.39     81.30 o
  -2   7  17       95.74      113.10     37.63 o
  -1   7  17       69.41      110.09     41.12 o
   0   7  17      369.34      314.70     55.63 o
   1   7  17      688.45      741.33     75.24 o
   2   7  17       51.27       63.19     35.95 o
   3   7  17      251.95      268.69     54.12 o
  -2   8  17      780.44      722.89     68.13 o
  -1   8  17      715.92      667.68     66.34 o
   0   8  17      264.54      304.09     57.21 o
   1   8  17      732.53      707.05     75.75 o
  -4   0  18      335.50      404.57     74.97 o
  -2   0  18        0.63        5.26     42.29 o
   0   0  18      461.18      423.15     62.93 o
   2   0  18     1698.12     1863.17    203.33 o
   4   0  18       22.57       84.58     74.59 o
  -5   1  18      120.63      211.30     83.36 o
  -4   1  18      400.84      405.66     56.01 o
  -3   1  18        4.05       -9.28     27.73 o
  -2   1  18      811.16      820.17     67.30 o
  -1   1  18      189.94      246.97     41.04 o
   0   1  18       21.35       36.92     27.73 o
   1   1  18      175.23      222.25     39.86 o
   2   1  18        6.28       36.27     33.79 o
   3   1  18        0.39       65.86     50.28 o
   4   1  18      301.75      368.61     67.00 o
  -4   2  18      838.30      874.97     68.34 o
  -3   2  18       17.58       67.38     33.78 o
  -2   2  18       15.33       88.22     57.49 o
  -1   2  18      102.09      130.35     36.81 o
   0   2  18      904.53      834.80     62.47 o
   1   2  18      191.80      255.61     64.17 o
   2   2  18     1603.03     1732.06    100.15 o
   3   2  18       12.84      109.80     77.96 o
   4   2  18      243.97      341.93     64.83 o
  -4   3  18      395.21      554.39     62.49 o
  -3   3  18       10.63       38.88     46.66 o
  -2   3  18     2316.39     2079.70    109.59 o
  -1   3  18       91.11      212.80     62.80 o
   0   3  18       17.95       17.65     26.75 o
   1   3  18       77.73      132.23     54.28 o
   2   3  18     1123.07     1147.64     89.95 o
   3   3  18      504.41      499.35     83.00 o
   4   3  18      928.73      995.66    109.61 o
  -4   4  18     1243.85     1314.73     93.85 o
  -3   4  18       14.99       52.85     32.51 o
  -2   4  18      368.47      387.58     48.79 o
  -1   4  18       15.54       41.82     32.25 o
   0   4  18     1923.63     1879.11     95.20 o
   1   4  18      426.01      458.27     81.67 o
   2   4  18     1623.86     1411.45     97.07 o
   3   4  18        7.75       -6.11     50.89 o
  -3   5  18       10.89       38.42     34.72 o
  -2   5  18      758.92      747.43     66.15 o
  -1   5  18      150.77      154.45     42.57 o
   0   5  18      281.61      214.87     53.16 o
   1   5  18        5.69      -38.36     38.36 o
   2   5  18      203.55      198.29     50.35 o
  -1   6  18      662.08      695.73     61.60 o
   0   6  18      253.08      236.11     53.97 o
   1   6  18        0.13        4.91     29.84 o
  -1   0  19       13.89      -16.76     42.59 o
   1   0  19       37.74       16.47     62.87 o
  -2   1  19       43.29       38.56     33.05 o
  -1   1  19      781.11      866.95     72.08 o
   0   1  19      133.21      102.42     37.40 o
   1   1  19      767.07      775.84    100.20 o
  -1   2  19        0.28       -7.34     27.50 o
   0   2  19      192.55      268.00     45.85 o
   1   2  19      529.31      440.41     57.77 o
 
